# Supplementary material for: Decision Making Profile of Positive and Negative Anticipatory Skin Conductance Responders in an Unlimited-Time Version of the IGT
Source: Front Psychol. 2019 Oct 15;10:2237. doi: 10.3389/fpsyg.2019.02237 (PMC6803756; doi:10.3389/fpsyg.2019.02237)
Supplement: DATA SHEET S1 — Database. [file Data_Sheet_1.xlsx]

## Sheet: database
CODE	SEX	AGE	TOTALGI	B1	B2	B3	B4	B5	AB1	BB1	CB1	DB1	AB2	BB2	CB2	DB2	AB3	BB3	CB3	DB3	AB4	BB4	CB4	DB4	AB5	BB5	CB5	DB5	AT	BT	CT	DT	linebase	SCRA	SCRB	SCRC	SCRD	recenc	alpha	consist	lambda	ascrA	ascrB	ascrC	ascrD	ascrdisadvantageous	ascradvantageous	aSCR	Group
SS1	1	21	16	4	0	-2	4	10	4	4	7	5	5	5	6	4	4	7	3	6	2	6	7	5	2	3	7	8	17	25	30	28	1.20397	0.503282	0.532094	0.530582	0.550729	1	0.31	0.01	5	1.70725	1.73607	1.73456	1.7547	3.44332	3.48926	-0.0459364	1
SS13	2	23	2	0	-2	2	-2	4	6	4	4	6	6	5	3	6	4	5	4	7	5	6	4	5	4	4	6	6	25	24	21	30	3.02841	1.27229	1.28495	1.33119	1.28215	0.37	1	0.02	5	4.3007	4.31336	4.3596	4.31056	8.61406	8.67016	-0.0561001	1
SS14	2	20	-16	-16	-4	-10	0	14	5	13	1	1	4	8	8	0	3	12	4	1	3	7	6	4	3	0	10	7	18	40	29	13	0.931851	0.489295	0.487919	0.575155	0.61322	0.39	0.4	0.65	0.04	1.42115	1.41977	1.50701	1.54507	2.84092	3.05208	-0.211161	1
SS15	1	19	6	10	6	10	-6	-14	1	4	3	12	2	5	3	10	4	1	2	13	2	11	2	5	5	12	3	0	14	33	13	40	6.93978	2.26629	2.16242	2.60649	3.11921	0.65	0.03	0.68	0.88	9.20607	9.10219	9.54627	10.059	18.3083	19.6053	-1.29699	1
SS17	2	19	22	0	4	6	4	8	6	4	5	5	4	4	6	6	2	5	6	7	2	6	4	8	3	3	4	10	17	22	25	36	2.5501	1.86553	1.96094	1.91205	1.96024	0.68	0.24	0.21	5	4.41564	4.51104	4.46215	4.51034	8.92668	8.97249	-0.0458151	1
SS19	2	20	0	-2	-2	2	2	0	5	6	4	5	5	6	4	5	4	5	6	5	4	5	6	5	3	7	5	5	21	29	25	25	3.92752	3.02726	3.05547	3.07339	3.04673	0.38	1	0.03	5	6.95478	6.983	7.00091	6.97425	13.9378	13.9752	-0.037388	1
SS22	2	24	-2	0	1	-4	0	0	4	6	5	5	4	5	7	4	5	7	5	3	4	6	5	5	5	5	6	4	22	29	28	21	2.30363	-0.482707	-0.434045	-0.451295	-0.420103	0.3	1	0.02	5	1.82092	1.86959	1.85234	1.88353	3.69051	3.73586	-0.0453543	1
SS23	2	20	-18	-10	-8	0	0	-4	5	10	1	4	4	8	4	4	3	7	5	5	4	6	5	5	4	8	5	3	20	39	20	21	10.6485	2.33057	2.30766	2.55036	2.37749	0.6	0.29	0.16	5	12.979	12.9561	13.1988	13.026	25.9352	26.2248	-0.289613	1
SS29	1	19	6	2	-2	4	0	2	4	5	6	5	7	4	3	6	4	4	6	6	4	6	5	5	3	6	4	7	22	25	24	29	9.39414	4.0214	4.12997	4.0594	4.19545	0.47	1	0.01	5	13.4155	13.5241	13.4535	13.5896	26.9396	27.0431	-0.103484	1
SS37	2	32	0	-6	4	4	-4	2	4	9	3	4	3	5	0	12	2	6	1	11	1	11	1	7	0	9	5	6	10	40	10	40	2.00575	6.75711	7.04459	6.93533	6.97605	0.82	0.05	0.41	2.27	8.76286	9.05034	8.94108	8.9818	17.8132	17.9229	-0.109688	1
SS4	2	18	-20	-10	-6	-2	-2	0	4	11	3	2	6	7	1	6	6	5	2	7	3	8	2	7	1	9	1	9	20	40	9	31	6.86492	1.79473	1.82824	1.7903	1.8942	1	1	0.04	0.47	8.65965	8.69316	8.65522	8.75912	17.3528	17.4143	-0.0615257	1
SS5	1	20	-22	-6	-2	-6	-2	-6	5	8	3	4	6	5	5	4	6	7	4	3	6	5	4	5	8	5	4	3	31	30	20	19	7.51204	1.09423	1.0471	1.09853	1.09261	0	1	0.04	1.21	8.60627	8.55914	8.61058	8.60466	17.1654	17.2152	-0.049819	1
SS6	2	25	4	-12	0	10	8	-2	2	14	2	2	3	7	1	9	2	3	2	13	2	4	2	12	3	8	5	4	12	36	12	40	2.3776	3.72827	3.42115	4.06862	3.96911	0	0.06	1	0.01	6.10587	5.79876	6.44622	6.34671	11.9046	12.7929	-0.888299	1
SS7	1	20	-10	-12	2	-6	-8	14	7	9	2	2	2	7	7	4	3	10	5	2	0	14	4	2	3	0	12	5	15	40	30	15	7.76592	2.51133	2.46085	2.61289	2.53981	0.28	0.42	0.52	2.12	10.2772	10.2268	10.3788	10.3057	20.504	20.6845	-0.180526	1
SS12	1	20	2	-4	-2	6	0	2	3	9	3	5	2	9	4	5	0	7	3	10	2	8	8	2	2	7	4	7	9	40	22	29	4.92457	1.66729	1.76034	1.6354	1.66335	0.14	0.46	1.02	5	6.59186	6.68491	6.55997	6.58792	13.2768	13.1479	0.128878	2
SS16	2	21	8	-2	8	6	-2	-2	5	6	6	3	2	4	5	9	3	4	5	8	4	7	7	2	1	10	2	7	15	31	25	29	8.61389	6.2525	5.96334	6.02411	5.84744	0.86	0.22	0.16	5	14.8664	14.5772	14.638	14.4613	29.4436	29.0993	0.344294	2
SS18	2	20	-16	-2	-4	2	-16	4	4	7	4	5	5	7	2	6	2	7	3	8	3	15	1	1	4	4	3	9	18	40	13	29	4.54365	2.0779	2.07099	2.00018	2.10846	0.53	0.1	0.49	5	6.62155	6.61464	6.54383	6.6521	13.2362	13.1959	0.0402582	2
SS20	2	19	24	0	4	4	8	8	3	7	6	4	3	5	4	8	2	6	6	6	1	5	8	6	0	6	6	8	9	29	30	32	5.94509	1.55642	1.41095	1.32141	1.15406	1	0.11	0.06	5	7.50151	7.35604	7.2665	7.09916	14.8575	14.3657	0.491893	2
SS21	2	20	-6	-2	2	-2	-4	0	5	6	4	5	2	7	5	6	3	8	3	6	2	10	1	7	3	7	5	5	15	38	18	29	7.30848	-1.41589	-1.47885	-1.46273	-1.46163	0.75	0.14	0.27	5	5.89259	5.82963	5.84575	5.84685	11.7222	11.6926	0.0296178	2
SS24	1	21	32	-4	20	8	10	-2	3	9	3	5	0	0	4	16	2	4	2	12	4	1	8	7	4	7	9	0	13	21	26	40	5.43396	-0.436435	-0.171788	-0.331538	-0.281961	0.19	0.01	1.16	0.01	4.99752	5.26217	5.10242	5.152	10.2597	10.2544	0.00527563	2
SS25	2	20	14	-14	4	10	4	10	5	12	2	1	4	4	5	7	1	4	10	5	4	4	3	9	1	4	5	10	15	28	25	32	4.59474	1.93241	1.89709	1.58064	1.09105	0.17	0.01	0.96	5	6.52715	6.49183	6.17538	5.68579	13.019	11.8612	1.15781	2
SS26	2	20	20	4	0	2	8	6	3	5	7	5	4	6	5	5	3	6	7	4	3	3	7	7	1	6	8	5	14	26	34	26	2.15381	-0.221395	-0.25672	-0.57317	-1.06276	0	0.01	0.68	0.01	1.93241	1.89709	1.58064	1.09105	3.8295	2.67169	1.15781	2
SS27	2	35	6	-4	18	10	-10	-8	6	6	3	5	1	0	0	19	2	3	2	13	3	12	2	3	2	12	6	0	14	33	13	40	3.07345	0.529567	0.769136	0.753984	0.505459	0.55	0.24	0.72	0.61	3.60302	3.84259	3.82744	3.57891	7.44561	7.40635	0.0392598	2
SS30	2	30	10	2	0	-2	12	-2	3	6	6	5	4	6	3	7	3	8	1	8	1	3	1	15	1	10	4	5	12	33	15	40	1.70711	-0.00118468	-0.02209	-0.037473	-0.0122303	0.39	0.01	0.86	2.64	1.70593	1.68502	1.66964	1.69488	3.39094	3.36452	0.0264287	2
SS33	2	26	-20	0	-4	-2	-8	-6	5	5	3	7	4	8	4	4	5	6	2	7	4	10	3	3	6	7	3	4	24	36	15	25	18.4229	15.3439	14.3873	14.7693	14.3672	0.28	1	0.18	0.28	33.7668	32.8102	33.1921	32.7901	66.577	65.9822	0.594721	2
SS34	2	29	28	0	16	2	6	4	1	9	0	10	2	0	13	5	4	5	5	6	0	7	5	8	2	6	6	6	9	27	29	35	4.12882	2.60359	2.6609	2.65446	2.44434	0.66	0.14	4.81	1.94	6.73241	6.78971	6.78328	6.57316	13.5221	13.3564	0.165676	2
SS35	2	26	20	4	2	8	4	2	3	5	8	4	4	5	5	6	1	5	8	6	2	6	5	7	3	6	7	4	13	27	33	27	9.81052	1.08453	1.01816	1.05339	1.02179	0	0.01	0.78	0.52	10.895	10.8287	10.8639	10.8323	21.7237	21.6962	0.0275099	2
SS8	2	20	54	-12	14	18	20	14	3	13	2	2	0	3	1	16	0	1	9	10	0	0	8	12	0	3	17	0	3	20	37	40	5.71485	0.0996733	0.399936	0.11046	0.210009	0.59	0.01	0.81	0.01	5.81452	6.11479	5.82531	5.92486	11.9293	11.7502	0.17914	2
SS9	2	20	4	-4	-2	2	-8	16	3	9	3	5	2	9	2	7	0	9	5	6	2	12	3	3	1	1	6	12	8	40	19	33	13.4936	1.88784	1.52277	1.54699	1.6011	0.76	0.01	0.43	2.52	15.3815	15.0164	15.0406	15.0947	30.3978	30.1353	0.262521	2
[truncated: 2 more columns]

## Sheet: PVLSIMULATION
PVL Delta								PVL Decay
A		alpha		c		lambda		A		alpha		c		lambda
aSCR+	Ascr-	aSCR+	Ascr-	aSCR+	Ascr-	aSCR+	Ascr-	aSCR+	Ascr-	aSCR+	Ascr-	aSCR+	Ascr-	aSCR+	Ascr-
0.0938496	0.031875	0.62577	0.843958	1.87479	2.50325	1.3149	0.827655	0.91129	0.956453	0.868086	0.693077	0.510076	0.456121	1.47806	1.33691
0.0136728	0.0295165	0.739182	0.769038	2.80502	2.44406	1.34133	1.17307	0.931272	0.960084	0.570417	0.530932	0.547649	0.250401	0.912649	1.27974
0.0295167	0.046379	0.721937	0.850328	2.35918	2.24342	0.773175	0.644467	0.946487	0.763027	0.55492	0.0172701	0.364379	0.336904	1.88097	1.0922
0.0272462	0.0108558	0.701414	0.651275	2.35238	3.02765	1.0767	1.23871	0.957647	0.929623	0.467896	0.387765	0.384086	0.211918	0.919826	1.15833
0.055491	0.102475	0.881095	0.490417	2.31855	1.79075	0.633017	1.34356	0.914695	0.947721	0.624313	0.381226	0.334215	0.439404	1.3956	0.907622
0.0303963	0.0377779	0.829356	0.732495	2.42583	2.27385	0.937469	0.990725	0.970609	0.948713	0.787342	0.580951	0.358613	0.373069	1.63307	1.21818
0.0609223	0.0154386	0.690488	0.798803	2.2503	2.73978	0.75789	0.92881	0.944085	0.956937	0.643947	0.848905	0.456666	0.574056	1.40946	1.05332
0.0558132	0.0574061	0.641749	0.644148	1.95065	2.19921	1.34001	1.48356	0.867704	0.897338	0.663822	0.539775	0.58019	0.458903	0.455521	1.35501
0.0344582	0.0654512	0.647232	0.696193	2.09137	2.11517	2.00352	1.22039	0.982312	0.907765	0.524835	0.220766	0.525353	0.600974	0.746572	1.92686
0.0996751	0.00195958	0.406536	0.844533	1.55133	4.41824	1.66317	1.28058	0.918566	0.952642	0.603476	0.61986	0.554172	0.460469	1.75392	1.62524
0.0315324	0.06832	0.567951	0.333301	2.31268	1.97814	1.67612	1.82955	0.969049	0.907295	0.876707	0.692951	0.504963	0.543417	0.736193	0.986306
0.00156733	0.0962585	0.8851	0.713656	4.6466	2.09503	1.28545	0.895767	0.990841	0.923929	0.749664	0.564866	0.344744	0.398953	1.35976	1.32503
0.0144058	0.00323013	0.848853	0.838868	2.91306	3.91881	0.902777	0.991778	0.890275	0.895545	0.532501	0.702335	0.525087	0.304254	0.325543	0.852217
0.0171715	0.0837697	0.742991	0.848888	2.71327	1.97321	1.24012	1.02189	0.996289	0.823093	0.905978	0.0104003	0.552165	0.236086	0.824184	1.68709
0.0424122	0.00070525	0.743457	0.356883	2.20758	4.97633	0.812956	2.13031	0.914665	0.975293	0.350246	0.746186	0.430969	0.429243	1.42816	0.926616
0.067401	0.046032	0.927882	0.847919	1.94105	2.19412	0.588851	0.987597	0.974714	0.917776	1.09271	0.0745733	0.387387	0.195253	0.851979	1.37454
0.00556745	0.0222946	0.55364	0.724478	3.24497	2.48669	2.00824	1.19282	0.956426	0.96659	0.769849	0.620968	0.451413	0.364586	1.33117	0.868259
0.0638873	0.0234889	0.679564	0.891211	1.94787	2.55908	1.07327	1.25214	0.999739	0.929983	0.460722	0.563806	0.318762	0.435439	1.10833	1.12115
0.0245355	0.013049	1.02051	0.654143	2.73332	2.95133	0.640513	1.14142	0.967078	0.942201	0.589037	0.439944	0.41529	0.489395	0.968786	0.478605
0.038338	0.015223	0.796721	0.678837	2.38147	2.85629	0.879563	1.24548	0.891307	0.969157	0.177009	1.02031	0.335151	0.355318	1.19835	1.70104
0.056433	0.00916027	0.638242	1.12395	2.09622	3.35198	1.26334	0.488334	0.977363	0.925508	0.78464	0.395295	0.430913	0.597921	1.45959	1.46139
0.0366787	0.00792074	0.944806	0.856463	2.31366	3.49131	0.683936	0.971599	0.907679	0.958506	0.547347	0.731706	0.277983	0.513799	1.67862	0.864385
0.0428447	0.080101	0.886118	0.81618	2.25379	2.05496	1.0618	0.837105	0.928077	0.948448	0.496627	0.839591	0.426148	0.258476	1.49896	0.652298
0.0106746	0.0788656	0.464847	0.604906	2.97373	2.02341	2.08365	1.35506	0.914009	0.905388	0.619531	0.0194852	0.530719	0.388957	0.988014	2.03924
0.0486486	0.0410372	0.736739	0.724081	2.16922	2.2895	1.16694	1.05359	0.964792	0.924539	0.710321	0.737012	0.365936	0.535965	1.61833	1.68843
0.0207809	0.0629537	0.5512	0.516307	2.67935	1.97923	1.93632	1.32979	0.98473	0.96191	0.698414	0.352378	0.392102	0.529019	1.38823	0.879935
0.0122751	0.0107244	0.448578	0.698271	2.91443	3.07993	2.7866	1.969	0.930267	0.943532	0.683134	0.653174	0.497518	0.502306	0.006477	1.67991
0.0180957	0.0140901	0.817664	0.683723	2.52704	2.78674	1.10904	1.3114	0.87821	0.917619	0.605386	0.51058	0.341338	0.393964	0.667245	1.0234
0.00918904	0.041242	0.565319	0.291604	2.96459	1.97078	1.80247	1.61483	0.924398	0.941386	0.68754	0.451045	0.351395	0.59627	1.0388	1.37523
0.00359198	0.0882228	0.806816	0.696459	3.81224	1.90678	0.84102	0.974493	0.948872	0.951203	0.523614	0.610003	0.446939	0.39155	1.54338	1.32787
0.00446267	0.0931926	0.848716	0.737375	3.7911	2.04654	1.25344	0.937938	0.950288	0.933253	0.568857	0.348947	0.479587	0.432812	0.480892	1.31857
0.0261841	0.0856782	0.915496	0.456709	2.67671	1.68527	0.996342	1.51382	0.917921	0.913148	0.528805	0.734687	0.455648	0.193458	0.74103	0.993309
0.00226737	0.0701903	0.765745	0.707813	4.16598	2.0455	0.918554	0.770024	0.960458	0.927304	0.641712	0.267472	0.349699	0.370343	1.34909	0.604338
0.00664858	0.0802944	0.721257	0.377127	3.5151	1.8392	1.01015	1.70315	0.960021	0.906716	0.868312	1.09008	0.36522	0.358349	0.904354	0.818204
0.0197101	0.0271704	0.766816	0.487005	2.50143	2.18856	1.02249	1.27191	0.934441	0.955491	0.646335	0.551325	0.469212	0.377621	0.660986	0.862379
0.0116527	0.0192877	0.814765	0.71309	3.08221	2.607	1.4695	1.22899	0.91454	0.906823	0.0088355	0.500009	0.458444	0.519644	0.749885	1.42346
0.0898478	0.0346667	0.651996	0.669261	1.83936	2.26411	1.1733	1.17242	0.948793	0.932418	0.610839	0.700423	0.497533	0.185942	2.59519	1.62107
0.0102573	0.0304056	0.784479	0.83673	2.87309	2.48046	1.27173	1.20998	0.76203	0.948018	0.0863124	0.60092	0.45789	0.435087	2.55541	0.678318
0.056404	0.0691912	0.688352	0.542607	1.97512	1.70664	1.08645	1.42376	0.909492	0.963937	1.5e-06	0.641181	0.562662	0.275923	1.59813	2.6305
0.0522356	0.0587256	0.749843	0.585983	1.96269	1.92173	0.829011	1.39575	0.97262	0.950154	0.364699	0.648725	0.388601	0.454612	0.195256	1.14642
0.0826245	0.00092894	0.897616	0.735525	2.02709	4.99948	0.624958	0.949139	0.865152	0.924492	0.465592	0.505264	0.344804	0.447178	0.802396	1.52909
0.0730209	0.0336529	0.801252	0.577878	1.72316	2.09698	0.985473	1.67204	0.884792	0.933995	0.174939	0.615958	0.476838	0.587772	0.77332	1.35993
0.020713	0.0589825	0.736167	0.82556	2.28847	2.07049	1.10599	1.18063	0.933196	0.946374	0.432887	0.91813	0.506	0.46789	0.646138	0.75754
0.0354094	0.00466814	0.652384	0.704879	2.21627	3.74944	1.39273	1.09907	0.935052	0.919265	0.60311	0	0.439882	0.327219	2.8297	0.93543
0.00782461	0.053138	0.768508	0.752147	3.24158	2.11887	1.07357	0.892018	0.6167	0.936081	0.0810012	0.740371	0.38743	0.328495	1.37812	1.53842
0.0579851	0.0270694	0.772653	0.694723	2.01941	2.31749	1.09898	1.07289	0.921371	0.929808	0.339449	0.728871	0.39598	0.27201	1.47339	1.55002
0.0576682	0.0167056	0.903127	0.890645	2.17963	2.59896	0.711283	0.893392	0.976101	0.921354	0.603632	0.70699	0.458632	0.427737	0.800221	1.49811
0.00663744	0.0265388	0.836126	0.80949	3.30523	2.44858	0.811727	0.800715	0.870264	0.945936	0.708894	0.524693	0.361562	0.562279	1.17271	1.88696
0.012739	0.04298	0.721122	0.646324	2.88234	2.007	1.66704	1.65644	0.933161	0.89234	0.67115	0.465008	0.360478	0.386446	1.20085	1.57772
0.0285622	0.0484875	0.771614	0.575312	2.46118	2.11128	0.844479	1.30749	0.899722	0.967363	0.611311	0.4456	0.352776	0.558749	1.5218	1.07315
0.0394866	0.0640433	0.746199	0.596897	2.2584	1.75847	1.00135	1.57269	0.914102	0.93853	0.0023475	0.725841	0.318987	0.460959	1.02979	0.186195
0.029664	0.017484	0.71789	0.770845	2.39649	2.63394	1.41378	1.3764	0.922544	0.901208	0.270715	0.766523	0.468316	0.418684	1.27849	1.07788
0.00553016	0.018173	0.807504	0.840325	3.57914	2.6432	1.07809	0.762997	0.948362	0.898924	0.581521	0.404717	0.402486	0.396533	0.867733	1.67141
0.0590761	0.0436595	0.800191	0.72839	2.17794	2.20067	0.715993	1.09231	0.873157	0.906793	0.0002467	0.522923	0.511354	0.388024	1.4661	1.3351
0.0161518	0.0835881	0.968254	0.553792	2.95979	1.95778	0.981134	1.42525	0.92679	0.978605	0.225281	0.469363	0.379637	0.355729	0.581674	0.91142
0.014296	0.00245715	0.709802	1.01779	2.71331	4.35694	1.07526	0.984689	0.92019	0.881851	0.741527	0.102269	0.477496	0.357399	1.69758	1.10267
0.121201	0.0276693	0.669279	0.921736	1.74814	2.54962	1.0209	0.990457	0.989788	0.934001	0.639315	0.746812	0.465909	0.419704	2.20631	1.30142
0.00320399	0.0577703	0.782447	0.554158	3.96706	1.73154	1.45081	0.807229	0.880511	0.969756	0.0037642	0.632806	0.504689	0.220449	1.31426	0.176641
0.00637238	0.0102328	1.12718	0.632483	3.73224	3.0713	0.323053	1.11788	0.921673	0.983683	0.803531	0.690811	0.237012	0.380818	1.18394	0.923669
0.116567	0.0208492	0.756093	0.610276	1.7967	2.51445	0.670581	1.82156	0.845668	0.999559	0.0214544	0.522974	0.300999	0.480614	1.12572	1.6186
0.0172931	0.12981	0.843502	0.545448	2.64811	1.66105	0.956772	0.867788	0.972086	0.961032	0.731993	0.646953	0.368802	0.495893	1.48246	1.24422
0.0241169	0.0160838	0.804481	0.909469	2.38673	3.06737	1.21364	0.70088	0.886293	0.963877	0.484192	0.611783	0.389895	0.416764	0.815702	0.916592
0.0199877	0.00267638	0.776709	0.909309	2.6708	4.04107	1.31545	0.580725	0.952706	0.93412	0.543504	0.522862	0.268427	0.440043	1.1287	1.11284
0.0597871	0.13466	0.788137	0.772338	2.02726	1.61922	0.865238	0.982362	0.93267	0.931339	0.551156	0.6501	0.445009	0.393161	1.18381	0.795942
0.106113	0.0317869	0.679096	0.691407	1.75295	2.36852	0.856649	0.86815	0.874346	0.960197	0.443723	0.878999	0.231657	0.412914	1.67637	0.838017
0.0230716	0.0188429	0.928775	0.799273	2.53008	2.53366	0.639415	1.23966	0.869161	0.943339	0.498815	0.694429	0.371665	0.415427	1.03935	0.591694
0.0420547	0.0730311	0.564868	0.624492	2.01976	2.13293	1.44224	1.08762	0.931932	0.973621	0.679043	0.713364	0.383136	0.552087	1.15418	1.11213
0.0127669	0.0451621	0.794103	0.923251	3.09497	2.25696	1.32055	0.733802	0.976583	0.904598	0.674829	0.414387	0.341684	0.678943	0.692108	1.66708
0.00550166	0.0473205	1.00951	0.589355	3.72012	1.93266	0.644586	1.2674	0.893891	0.852427	0.754956	0.0124378	0.379223	0.465195	1.61245	1.1551
0.0273436	0.0111861	1.00156	0.832481	2.45759	2.86642	0.666534	0.811526	0.982583	0.959284	0.779338	0.700192	0.368065	0.315049	0.728785	0.732901
0.0718818	0.0294021	0.683565	0.782786	1.9089	2.47232	1.15755	1.16747	0.999052	0.840776	0.815707	0.701715	0.42443	0.504782	1.47826	0.848977
0.0125548	0.0259911	0.797394	0.73218	2.76602	2.47143	0.734589	1.20379	0.926814	0.935273	0.673187	0.569988	0.54854	0.400033	1.35466	0.978936
0.101886	0.00997677	0.713296	0.844121	1.90324	2.94353	0.835366	0.91282	0.997815	0.842859	0.911724	0.514142	0.329683	0.479103	1.65935	1.2364
0.045019	0.0134259	0.76683	0.946875	2.26072	2.79115	1.43766	0.677138	0.927311	0.963492	0.578519	0.780694	0.509539	0.283703	2.0612	0.459991
0.0363638	0.00336931	0.825981	0.652897	2.37561	4.04407	0.910233	1.99426	0.935083	0.905864	0.788481	0.689652	0.315869	0.39165	0.415687	1.40058
0.0553127	0.019845	0.649353	0.912734	2.10824	2.82061	1.18151	1.07853	0.939401	0.944518	0.719611	0.813059	0.474444	0.448526	0.912931	1.72567
0.00586288	0.0470472	0.75039	0.829464	3.50565	2.14458	1.75424	1.02732	0.980405	0.865095	0.740489	0.339047	0.410845	0.414791	0.478115	0.5875
0.0437418	0.106287	0.863035	0.721078	2.31179	1.78754	1.19595	1.14902	0.923621	0.968686	0.734875	0.399735	0.628475	0.381005	0.838302	0.501579
0.104049	0.0950667	0.506751	0.640478	1.73967	1.89356	1.3348	1.10781	0.976541	0.850987	0.494517	0.286299	0.345575	0.346251	1.54215	1.95433
0.0411948	0.0107493	0.73103	0.982552	2.38419	2.89486	1.08953	0.975753	0.998451	0.889619	0.690986	0.574102	0.472898	0.507044	1.3734	0.823913
0.0134365	0.0129377	0.805225	0.819442	2.801	2.99095	1.26012	1.24175	0.969621	0.924863	0.757871	0.385354	0.384125	0.380979	1.10423	0.888525
0.00285513	0.0017297	0.444464	0.69976	3.93855	4.51646	1.70368	1.37151	0.983026	0.985299	0.666564	0.528958	0.433247	0.363554	0.942808	0.955367
0.0516491	0.00444847	0.618593	0.801919	2.07159	3.7783	0.955587	1.26211	0.972477	0.893376	0.38111	0.188576	0.374818	0.385919	1.31301	0.667778
0.0186989	0.118778	0.772784	0.621088	2.67717	1.87163	1.10155	0.778836	0.951201	0.943156	1.00172	0.659547	0.237953	0.447692	0.765748	1.62345
0.0583061	0.00725685	0.586961	0.843934	2.10118	3.23046	1.8781	1.03603	0.929565	0.902486	0.170304	0.651705	0.385094	0.384251	0.872723	0.703557
0.0218814	0.0166914	0.864118	0.759707	2.5378	2.80378	1.0313	1.20909	0.855299	0.909044	0.433511	0.432211	0.442737	0.410706	0.901252	1.24741
0.018088	0.00219494	0.750768	0.803582	2.48997	4.44547	0.968265	1.09735	0.876663	0.965583	0.0361355	0.687069	0.497526	0.511994	0.71656	1.17191
0.0427463	0.109204	0.850785	0.798343	2.36364	2.00448	0.749553	0.672701	0.939654	1	0.569058	0.794631	0.274778	0.539081	1.09284	1.72305
0.00933966	0.0622583	0.836859	0.782748	3.15565	1.9581	0.723886	0.862517	0.948471	0.951546	0.658896	0.531587	0.324246	0.379764	0.808156	1.24993
0.0142821	0.0220515	0.502521	0.85268	2.57931	2.67944	1.95546	0.720638	0.768185	0.950131	0.0155434	0.438371	0.456801	0.408136	1.20021	1.18864
0.0173822	0.0194971	0.689895	0.610905	2.59857	2.59922	1.46017	1.5961	0.956798	0.885662	0.704761	0.183216	0.332327	0.336106	0.90424	1.11616
0.112497	0.0280121	0.680142	1.01468	1.82254	2.40637	0.692903	0.533395	0.873043	0.950927	0.0331904	0.545969	0.483581	0.470194	1.48587	0.849267
0.0518936	0.0724988	0.900452	0.545085	2.11866	1.74164	0.573986	1.42894	0.844679	0.987917	9.35e-05	0.704273	0.456862	0.713814	1.763	2.43376
0.0220771	0.155628	0.809963	0.588326	2.45825	1.6226	0.851977	0.896112	0.961634	0.939229	0.559254	0.619347	0.516425	0.430365	1.07253	1.09196
0.10827	0.0732537	0.699749	0.554729	1.8921	2.00088	0.92754	1.05225	0.861545	0.966351	0.553502	0.565665	0.391662	0.442708	1.8651	1.47924
0.0707329	0.0285818	0.679705	0.613616	1.79619	2.58083	0.921961	1.0387	0.89659	0.915218	0.198444	0.537181	0.417354	0.420822	1.4903	1.47657
0.0556059	0.078403	0.643135	0.819012	1.9966	1.72321	1.22839	1.03314	0.882238	0.837534	0.598139	0.0151981	0.541184	0.564293	1.56851	1.42423
0.0653646	0.0384557	0.838867	0.748495	2.05024	2.12294	1.00101	0.990463	0.807566	0.872074	0.0107027	0.593495	0.527565	0.22848	1.40862	1.52005
0.0680558	0.0431989	0.648566	0.925255	1.98369	2.24665	1.04378	0.677516	0.914456	0.960785	0.402109	0.476017	0.554628	0.581744	0.587074	1.19505
0.0134926	0.00332314	1.07809	0.495269	3.07702	3.57833	0.546946	2.51777	0.971331	0.906438	0.72484	0.52265	0.513088	0.559282	1.36007	0.911224
0.0966387	0.00447063	0.611959	0.534784	1.6837	3.50368	1.03714	1.96876	0.901985	0.946643	0.372177	0.463842	0.401337	0.292811	1.85895	1.86866
0.0345454	0.102888	0.627154	0.586254	2.23654	1.70956	1.13081	1.23148	0.879763	0.910443	0.137128	0.275841	0.441144	0.462813	1.03885	1.18455
0.0187673	0.0614259	0.336623	0.559623	2.5324	2.00571	3.24381	1.23001	0.850098	0.863335	0.533662	0.532182	0.422978	0.407882	1.10018	1.42046
0.0126944	0.0678793	0.349417	0.604507	2.96536	1.97893	3.30499	1.2282	0.764536	0.822503	0.0171479	0.0552754	0.229964	0.463644	1.40634	0.978148
0.0192358	0.0195416	0.712473	0.785893	2.61566	2.50507	1.58864	1.11901	0.979484	0.946041	0.739183	0.797224	0.483961	0.457029	1.36414	1.60372
0.046525	0.0441702	0.603787	0.815475	2.03888	2.37671	1.37365	1.05713	0.936546	0.985144	0.558091	0.72429	0.524925	0.29172	1.30462	1.06423
0.0131799	0.0529697	0.924945	0.708951	3.0016	2.19395	0.883058	1.25457	0.952492	0.943621	0.734152	0.614222	0.465976	0.418301	1.51441	1.2202
0.0505389	0.0348732	0.672167	0.758964	1.99417	2.29438	1.4247	0.882857	0.869336	0.907173	0.539357	0.437828	0.535326	0.304212	1.45451	1.47405
0.040532	0.0321655	0.864551	0.811831	2.29121	2.28622	1.09466	0.802385	0.899641	0.94697	0.310668	0.696948	0.369376	0.458993	0.937624	0.982287
0.0290095	0.0221036	0.717924	0.613016	2.17977	2.37282	1.37712	1.13723	0.960843	0.935269	0.69928	0.666038	0.551966	0.398014	1.00553	0.816227
0.0132191	0.0828845	0.752214	0.75269	2.6373	2.05667	0.932263	1.05973	0.999985	0.996052	0.551716	0.846546	0.508342	0.71355	1.36371	1.96947
0.0911974	0.022823	0.638298	0.690771	2.0396	2.62004	0.692438	1.58331	0.929954	0.997753	0.536268	0.72485	0.38977	0.611157	0.886247	1.84848
0.0356833	0.0892528	0.673757	0.73998	2.21464	1.9382	1.26508	0.898745	0.991352	0.972746	0.685983	0.709406	0.366518	0.493688	1.06464	0.901376
0.0658128	0.0624275	0.847374	0.704852	1.9671	2.21386	1.12423	1.44954	0.930144	0.947259	0.665126	0.790883	0.447048	0.555137	0.950914	0.939124
0.0966596	0.0383524	0.832347	0.671687	1.92984	2.30699	0.815645	1.46141	0.954824	0.989498	0.437218	0.545973	0.404734	0.314903	0.787812	1.7088
0.0161284	0.0589116	0.668811	0.841012	2.71875	2.2059	1.55886	1.07071	0.927053	0.794521	0.553852	0.31605	0.360332	0.541805	1.65338	1.55738
0.0238875	0.0202516	0.718447	0.767079	2.4837	2.44223	1.43439	1.19895	0.900531	0.802964	0.240371	0.0863816	0.46794	0.4185	1.54131	0.744169
0.0567795	0.0133298	0.799733	0.638748	2.16355	2.99518	0.8606	1.61883	0.9114	0.975019	0.495627	0.654023	0.39446	0.272694	0.800377	0.728533
0.0108906	0.0149995	0.765224	0.779745	3.02898	2.737	1.17037	1.02545	0.931174	0.962533	0.555788	0.683884	0.310034	0.248165	0.702352	1.45532
0.00171054	0.0450769	1.13883	0.833194	4.62042	2.1174	0.649736	0.957257	0.946982	0.935705	1.02077	0.69065	0.191323	0.490597	1.72854	1.89263
0.0272786	0.0301213	0.592191	0.780474	2.43199	2.25969	1.4816	0.952467	0.953498	0.912272	0.478246	7.98e-05	0.307919	0.412711	0.387363	1.3327
0.119544	0.0459839	0.740627	0.770849	1.69115	2.27533	0.76837	0.845112	0.947875	0.898899	0.694088	0.610109	0.256027	0.389813	1.91013	0.730387
0.0272883	0.030344	0.877959	0.551581	2.59365	2.12276	0.808017	1.1376	0.95008	0.953944	0.86478	0.769634	0.382649	0.426667	1.61776	1.03647
0.0394802	0.0223655	0.577748	0.936839	2.25175	2.73009	1.42457	0.849458	0.970465	0.865075	0.593173	0.279833	0.406615	0.179341	0.782109	1.19407
0.0164767	0.0470626	0.776475	0.7042	2.71415	2.08204	1.08967	1.03249	0.815589	0.959384	0	0.635155	0.483823	0.405132	0.810965	0.799874
0.0651124	0.0573068	0.835775	0.596169	2.01516	2.07825	0.651222	1.2957	0.849254	0.960713	0.0708322	0.747691	0.46466	0.537948	1.15217	1.30382
0.0359098	0.00675645	0.748189	0.944654	2.15899	3.33854	1.28564	0.707567	0.903252	0.90302	0.215998	0.271281	0.435792	0.542077	0.985213	1.43968
0.0412166	0.0056987	0.735331	1.01545	2.1946	3.68298	1.29703	0.82516	0.969115	0.851423	0.714934	0.441069	0.364955	0.483642	0.706401	1.48697
0.034018	0.0341342	0.829668	0.893786	2.22802	2.54598	0.753162	0.807195	0.922658	0.912744	0.0219094	0.295403	0.544135	0.32899	0.627664	1.2082
0.0721013	0.029378	0.831971	0.901254	2.13563	2.32262	0.76367	1.09422	0.888046	0.822946	0.130972	0.10334	0.250162	0.531654	0.677125	0.67874
0.0230069	0.118641	0.775113	0.596956	2.41803	1.88627	1.15116	0.877749	0.948687	0.855814	0.881687	0.0139108	0.501704	0.548098	1.57442	0.983516
0.0233503	0.0409272	0.707598	0.525146	2.47725	2.0268	1.46429	1.5647	0.93812	0.952861	0.571798	0.32552	0.508274	0.192983	1.62685	1.47365
0.0283293	0.00253846	0.766754	0.484846	2.46934	3.66783	1.18489	1.98173	0.872357	0.90854	0.0013512	0.803329	0.398082	0.495762	1.05467	1.22652
0.144985	0.00768681	0.670526	0.8301	1.77168	3.26319	0.77352	1.06431	0.922455	0.851818	0.601962	3.1e-06	0.4095	0.269626	0.592745	0.851881
0.00507848	0.0406362	0.701225	0.755955	3.57127	2.12893	1.07477	0.959305	0.928704	0.953325	0.685663	0.558187	0.290741	0.47349	1.82388	1.52195
0.0356457	0.0415299	0.757009	0.876755	2.23762	2.18998	0.993621	0.871417	0.993867	0.841433	0.671688	0.424164	0.425452	0.290367	1.44282	0.962184
0.0917663	0.00101963	0.475081	0.594491	1.69614	4.9052	1.11526	1.8518	0.927374	0.898553	0.488957	3.1e-05	0.371911	0.286679	1.43342	0.481034
0.0161884	0.0671271	0.660457	0.687851	2.58292	2.0781	1.56272	1.27819	0.94693	0.935649	0.461549	0.6505	0.46876	0.489539	1.00354	0.840301
0.0461851	0.0246442	0.47483	0.901886	2.05369	2.39619	1.72704	0.998532	0.973368	0.951962	0.551718	0.802844	0.495556	0.381749	1.05076	0.56976
0.110596	0.040343	0.603209	0.883641	1.83517	2.06792	1.12821	0.874825	0.960503	0.927732	0.842145	0.540827	0.520105	0.489897	1.27972	1.12659
0.0619715	0.0436797	0.740204	0.794794	2.14094	2.10514	1.15074	0.738779	0.984324	0.886668	0.786808	0.167136	0.335509	0.387735	0.682797	0.620429
0.0142929	0.0157132	0.717357	0.855364	2.92105	2.77683	1.3056	0.621972	0.983326	0.952672	0.765118	0.493022	0.554971	0.449938	0.940691	0.843439
0.0129883	0.036994	0.824957	0.639719	3.06622	2.31726	0.948665	0.897544	0.923354	0.985231	0.656532	0.618995	0.309522	0.52834	1.22098	2.0007
0.0065408	0.0236212	0.765224	0.967028	3.33049	2.6444	1.07313	0.597979	0.964294	0.977845	0.535289	0.774398	0.531362	0.493001	0.976193	1.40183
0.00942413	0.0370393	0.763227	0.821422	3.38698	2.34067	1.37196	1.02857	0.917212	0.938172	0.300847	0.747806	0.307535	0.538302	1.05869	1.07971
0.0115753	0.0417192	0.894667	0.729683	3.01532	2.04792	1.11738	1.05166	0.970259	0.950487	0.82781	0.478232	0.489649	0.470791	1.26561	1.3447
0.00830152	0.00928995	0.664645	0.993446	3.23892	3.0704	1.9847	1.08918	0.950392	0.931817	0.475022	0.503255	0.476645	0.386292	0.930378	1.25182
0.00726698	0.0175295	0.701477	0.506449	3.4143	2.47016	1.56783	2.20964	0.947812	0.80529	0.681521	0	0.564945	0.456246	1.50966	1.40887
0.0276511	0.0289397	0.672529	0.774268	2.40274	2.35301	1.11218	0.970282	0.937281	0.948467	0.884359	0.515712	0.525214	0.394688	0.976518	0.796946
0.0297339	0.0201584	0.674665	0.773912	2.40692	2.55343	1.04607	1.03029	0.926098	0.9165	0.959054	0.88266	0.286273	0.290014	1.63983	1.91868
0.0649456	0.0511656	0.584358	0.799519	1.86092	2.1496	1.21619	1.09241	0.958141	0.873936	0.664679	0.801789	0.389312	0.457034	1.46975	0.694659
0.0210924	0.0108082	0.828189	0.749745	2.60401	3.136	0.694531	1.6229	0.950713	0.944787	0.57892	0.783035	0.485377	0.50437	0.97829	1.1764
0.00801229	0.0802961	0.538583	0.750539	2.95287	1.80676	1.87741	1.1199	0.894229	0.951963	0.549672	0.820346	0.34984	0.556865	0.794229	0.888991
0.075283	0.0151853	0.675557	0.990104	2.08344	2.80913	0.907547	0.59985	0.947963	0.968042	0.431328	0.467621	0.535671	0.280055	1.58741	1.39429
0.0187	0.0009391	0.981914	0.759407	2.82882	4.99985	0.637577	1.52314	0.92604	0.910942	0.519197	0	0.509175	0.387952	0.794002	1.78258
0.058499	0.0215348	0.872408	0.928713	2.13803	2.6737	0.650851	0.80154	0.993514	0.909929	0.711353	0.256367	0.421624	0.598581	0.929524	1.03772
0.130465	0.0198857	0.538146	0.881785	1.76131	2.64231	1.20581	0.911577	0.994623	0.917445	0.306003	0.0133844	0.215027	0.435504	1.53116	1.41608
0.0583515	0.0084031	0.970595	0.874984	1.9244	3.2455	0.773128	1.07147	0.937852	0.934253	0.747124	0.799351	0.389667	0.701589	1.55791	0.581822
0.0433077	0.00113101	0.540949	0.919056	2.03472	4.95	1.3639	0.81007	0.841053	0.924469	0.141388	0.740356	0.480831	0.301787	1.81843	0.891287
0.0221309	0.0191879	0.879887	0.826258	2.68865	2.72566	0.78381	1.13162	0.94739	0.997524	0.880237	0.465508	0.29525	0.332393	0.930652	0.894974
0.0830171	0.0250136	0.473337	0.978053	1.80733	2.61239	1.25064	0.555034	0.925751	0.834319	0.489901	0.451011	0.262896	0.402438	2.36006	1.53379
0.0320291	0.0532173	0.764465	0.829292	2.47201	2.15229	1.03508	0.884577	0.885322	0.901746	0.694919	0.545994	0.232003	0.453664	0.975294	1.29065
0.0554098	0.0034052	0.593795	0.551606	2.0655	3.84708	1.2788	2.34025	0.947785	0.919603	0.68678	0.353678	0.391943	0.484479	0.00835	0.210969
0.0662229	0.0304768	0.271065	0.585386	1.54489	2.43208	3.01512	1.62916	0.790154	0.957528	0.0483271	0.43722	0.369537	0.376589	0.542181	1.4835
0.0225341	0.0357169	0.800563	0.616869	2.63668	2.39876	0.940953	1.69503	0.882947	0.911611	0.295161	0.742176	0.492916	0.352377	1.01206	1.12983
0.0145584	0.0213772	0.90438	0.757001	2.97128	2.39283	1.10694	1.20145	0.913704	0.975286	0.474546	0.322862	0.455511	0.413077	1.35547	0.326298
0.00413384	0.0711789	0.637464	0.8231	3.67673	2.0146	1.67876	0.89335	0.979459	0.960107	0.895945	0.706691	0.183869	0.379157	1.4243	1.59772
0.00620155	0.0632662	1.06584	0.810544	3.68119	1.94309	0.555254	0.818345	0.955343	0.937157	0.63862	0.520572	0.475357	0.401378	1.03285	1.45155
0.00104019	0.0127512	0.554899	0.65271	4.86315	2.7361	1.76196	1.2156	0.953445	0.863092	0.717116	0.0366669	0.310723	0.469715	1.34098	1.18195
0.0641088	0.0742842	0.875737	0.887132	2.07088	1.93915	0.793979	0.673362	0.9795	0.931835	0.802751	0.466173	0.485946	0.239978	1.67327	0.762911
0.00537117	0.0200354	0.740268	0.806068	3.43529	2.70043	1.34863	1.25415	0.889602	0.91615	0.321657	0.924095	0.404987	0.39222	1.52547	0.622681
0.0193123	0.00289769	0.729107	0.902454	2.62969	4.19554	1.5038	0.758588	0.942666	0.8948	0.44961	0.683468	0.447111	0.472222	0.811322	0.8387
0.0164062	0.0941679	0.790377	0.549584	2.95311	1.76762	1.50129	1.42322	0.97601	0.934088	0.669182	0.080418	0.469788	0.458761	1.82184	0.5966
0.0146115	0.0437643	0.625825	0.797636	2.68112	2.17314	1.31933	0.785229	0.92636	0.904258	0.681943	0.581442	0.504132	0.525995	0.909269	1.54777
0.00743053	0.0383624	0.696443	0.673987	3.21733	2.34427	1.43087	1.23381	0.90809	0.958034	0.881568	0.778951	0.235364	0.464027	1.36421	1.32599
0.0119804	0.00128436	0.734059	0.957984	2.93805	5	1.19976	0.858429	0.926415	0.951644	0.532983	0.494152	0.473617	0.517304	1.73018	0.181431
0.0287563	0.079231	0.714563	0.553887	2.34615	1.83797	1.0521	1.3572	0.953755	0.802798	0.974833	0.069824	0.441117	0.339714	1.31952	0.55752
0.0132273	0.0125174	0.703204	0.917516	3.06388	2.91284	1.50638	0.736918	0.953179	0.969897	0.800486	0.472314	0.388615	0.409881	1.0128	2.08295
0.0261199	0.00778612	0.573639	0.830071	2.50369	3.35437	1.87305	0.956944	0.972648	0.925416	0.790487	0.111233	0.412757	0.591183	1.67416	1.12345
0.0989432	0.0516228	0.645575	0.733474	1.6944	2.27246	1.1434	0.906277	0.946693	0.839986	0.954855	0.445331	0.438862	0.356245	1.05491	1.43821
0.00559745	0.159152	0.646162	0.631578	3.41302	1.78514	1.83816	0.849552	0.94252	0.939263	0.864833	0.673828	0.516221	0.401329	1.08767	1.86969
0.0887788	0.0354372	0.401307	0.795886	1.81755	2.40342	1.49985	0.905544	0.936602	0.997793	0.221901	0.632922	0.415725	0.429882	0.784981	0.890762
0.0295253	0.042935	0.813566	0.600418	2.4044	1.94129	1.07624	1.23423	0.967921	0.961168	0.820504	0.443398	0.476362	0.409382	1.16521	0.714605
0.0966203	0.0790949	0.839676	0.803449	2.09549	2.1688	0.683433	0.817268	0.922205	0.974292	0.596179	0.623861	0.481148	0.522723	1.69783	1.43541
0.0881166	0.0175836	0.504707	0.888456	1.81202	2.77223	1.35156	0.674634	0.982993	0.983329	0.924235	0.624904	0.485706	0.402805	0.948475	1.26588
0.0102366	0.0563915	0.765057	0.732753	2.94973	2.0191	1.44707	1.37602	0.94548	0.963453	1.03196	0.723566	0.467543	0.566134	1.53084	0.754884
0.0748141	0.00230987	0.887037	0.819168	2.1444	4.33908	0.948969	1.58755	0.931724	0.881188	0.950985	0.189635	0.229011	0.462471	1.33217	0.941829
0.0610558	0.0582627	0.681036	0.749846	2.05282	2.0062	1.25781	0.963054	0.955759	0.934411	0.569487	0.581165	0.492495	0.311318	1.99696	1.92339
0.0311763	0.0150533	0.651783	0.807297	2.3296	2.94593	1.41691	1.04088	0.938218	0.888415	0.352707	0.185869	0.431406	0.433547	1.21949	0.559401
0.00804058	0.0535628	0.623328	0.718988	3.20878	2.04632	1.97829	1.0966	0.898428	0.898382	0.34025	0.135557	0.545154	0.66132	1.45563	0.814604
0.0402087	0.0378323	0.848035	0.769536	2.30439	2.16909	0.60516	1.14591	0.936899	0.938411	0.497692	0.787875	0.486908	0.590592	1.31305	2.4955
0.0799796	0.0323881	0.730045	0.723314	2.1096	2.38384	0.918742	1.10592	0.967159	0.96506	0.484511	0.496359	0.566	0.479203	0.583803	0.868637
0.0118011	0.00104777	0.763597	0.665957	2.94835	4.91707	1.16188	1.60192	0.943808	0.943485	0.864244	0.490727	0.385934	0.379664	2.30915	1.59102
0.0147093	0.0454757	0.741635	0.870962	2.79689	2.21442	1.27307	0.845136	0.907158	0.958317	0.557819	0.89106	0.453176	0.554526	1.43814	1.879
0.0634536	0.00741037	0.653604	0.914932	1.85928	3.32853	1.33857	0.807918	0.960439	0.932372	0.529786	0.446435	0.360148	0.46683	0.562511	0.980472
0.00252865	0.0196357	0.733113	0.749387	4.16044	2.49745	1.44935	1.06753	0.95261	0.995141	0.92391	0.75534	0.396528	0.380268	1.74193	1.41786
0.0303354	0.0320901	0.704781	0.867405	2.28405	2.14316	1.16448	0.704059	0.965036	0.934367	0.677829	0.45134	0.384774	0.556697	1.40354	0.671931
0.0325451	0.0684961	0.728772	0.65606	2.29348	1.9716	1.5956	1.16182	0.86292	0.907828	0.117636	0.457301	0.433126	0.37178	1.87324	0.681353
0.0740893	0.0592661	0.705013	0.516953	1.87252	1.78851	0.803343	1.90235	0.877848	0.875355	0.385797	0.0645226	0.392808	0.346846	2.81821	1.3467
0.0796434	0.0581745	0.815976	0.749157	2.08534	2.02631	0.85848	1.01628	0.897403	0.959497	0.219798	0.75913	0.377743	0.482454	0.62365	1.83348
0.0203975	0.037756	0.716216	0.659871	2.64174	2.11392	1.43676	1.61953	0.938003	0.821983	0.638816	0.0003594	0.397565	0.338014	1.15256	0.723492
0.017147	0.0260222	0.7048	0.716195	2.66877	2.50968	0.692154	1.23415	0.975076	0.938193	0.767182	0.573124	0.42208	0.369749	1.76326	0.871418
0.0254022	0.0770787	0.68777	0.705775	2.22617	2.00729	1.21615	0.894835	0.984587	0.935291	0.779325	0.709976	0.411774	0.365379	0.601405	0.976105
0.0938091	0.0502634	0.531025	0.987792	1.76892	2.45341	1.61777	0.644585	0.952516	0.950836	0.443415	0.431215	0.329818	0.379537	0.731269	1.39636
0.0303683	0.0130975	1.04155	0.726832	2.16549	3.06231	0.628033	1.93849	0.941921	0.90103	0.69495	0.0391015	0.386135	0.303256	2.01921	0.618911
0.0408685	0.111802	0.66557	0.496497	2.35451	1.87068	1.11116	0.791706	0.908298	0.956307	0.716619	0.6562	0.284406	0.466483	0.578399	1.70597
0.0380194	0.0110057	0.668575	0.555767	2.18619	3.1803	1.15432	1.98155	0.928865	0.974724	0.680069	1.37097	0.322757	0.460522	1.79857	1.30877
0.068718	0.0608894	0.848558	0.803411	2.07153	2.16317	0.743173	1.31338	0.97479	0.920642	1.00225	0.540689	0.460065	0.350761	0.821697	1.41718
0.0516863	0.0286304	0.625492	0.684648	2.00509	2.37242	1.42826	0.94353	0.969588	0.844862	0.744057	0.0234634	0.462464	0.511139	1.83638	0.577603
0.0630474	0.0599213	0.674596	0.859066	2.08926	2.10599	1.12543	0.703513	0.927598	0.92435	0.559631	0.481736	0.500968	0.584747	1.28509	0.943341
0.082177	0.00400637	0.813796	0.725652	2.07743	3.77585	0.716297	1.28096	0.972317	0.92181	0.751245	0.0120179	0.390657	0.397556	1.39841	1.52498
0.0419802	0.0159528	0.984627	0.636399	2.5168	2.66694	0.604308	1.59556	0.950288	0.934023	0.511861	0.601224	0.391572	0.509434	1.88087	0.844737
0.0935131	0.0499088	0.7854	0.678373	2.04069	2.14547	0.751875	0.963423	0.825866	0.952202	1.4e-06	0.788041	0.480285	0.460996	1.05819	1.39355
0.0579367	0.0439363	0.784742	0.74962	2.00117	2.08446	1.07888	0.852383	0.927414	0.931702	0.467697	0.809865	0.414822	0.427359	0.8127	1.662
0.0485083	0.0141399	0.864192	0.749595	2.10477	2.61878	0.774479	0.74334	0.980221	0.912667	0.777652	0.636927	0.495817	0.347516	0.498961	1.49817
0.017166	0.0921585	0.806402	0.688045	2.8992	1.79361	1.00382	0.902093	0.960385	0.906382	0.738319	0.277879	0.514739	0.396222	1.2043	1.03912
0.0569223	0.0102543	0.879283	0.763146	2.28953	2.8813	0.718005	0.883788	0.921773	0.910304	0.368286	0.609122	0.352398	0.552741	1.21295	0.916999
0.137064	0.0529659	0.720335	0.715741	1.86696	1.87833	0.599989	1.16253	0.927288	0.867518	0.461225	0.314984	0.521161	0.279006	1.55713	1.13089
0.0264307	0.0364388	0.847642	0.934639	2.48716	2.4186	0.69625	0.79951	0.954091	0.87998	0.666861	0.0008534	0.466621	0.432358	0.741304	0.85978
0.0342369	0.0576708	0.779505	0.793853	2.25154	2.10824	1.1779	0.844224	0.765858	0.919688	0.464122	0.420008	0.597764	0.427466	0.770724	2.55496
0.0148145	0.0592433	0.676332	0.655351	2.71949	2.08484	1.59464	0.953422	0.965195	0.851792	0.632796	0.0001178	0.38579	0.436631	0.817144	1.15062
0.00733379	0.015531	0.753534	0.84896	3.24674	2.73753	1.4652	0.884351	0.933738	0.921368	0.661819	0.300413	0.440844	0.521587	0.434634	0.020356
0.0133066	0.0671512	0.74072	0.823558	2.86114	2.03797	1.44172	0.666894	0.919321	0.885464	0.678881	0.653767	0.351534	0.36543	1.38072	0.872835
0.00344835	0.0784521	0.587159	0.86083	3.93029	1.88334	1.32309	0.86907	0.947937	0.986003	0.697178	0.53636	0.336941	0.434377	1.01118	1.47622
0.0386897	0.0100947	0.713894	0.918175	2.25002	3.19505	1.20642	0.976427	0.971587	0.948324	0.348358	0.274599	0.32971	0.390299	1.50188	0.67829
0.0948994	0.0200016	0.652748	0.620219	2.07639	2.44551	1.20138	1.19903	0.931702	0.933519	0.585827	0.418536	0.32146	0.377571	1.71582	1.72235
0.109019	0.017351	0.444658	0.837783	1.76903	2.74097	1.07992	1.23719	0.917622	0.939216	0.179729	0.819504	0.27092	0.550034	1.40941	0.770712
0.0296556	0.0220495	0.772412	0.679419	2.23542	2.57252	0.860909	1.06808	0.975038	0.942777	0.535615	0.88191	0.274396	0.421378	1.62838	0.517735
0.011326	0.00471324	0.65493	0.777026	2.86597	3.90107	1.66492	1.61634	0.974418	0.93516	0.761766	0.313806	0.458567	0.253487	1.59521	1.28528
0.134392	0.036216	0.790089	0.728233	1.75335	2.27626	0.815282	1.25711	0.886722	0.933428	0.653125	0.302283	0.533847	0.366386	1.02429	0.812124
0.0933982	0.0206728	0.682786	0.919224	1.77359	2.71872	0.959354	0.905249	0.966838	0.947367	0.626421	0.520501	0.488218	0.422096	1.14354	0.709926
0.056607	0.0327934	0.821486	0.57628	2.0379	2.12153	0.89628	1.3849	0.980986	0.851805	0.648135	0.110448	0.542537	0.47323	1.82515	1.63497
0.0750638	0.0783378	0.509412	0.825782	1.76897	2.00651	1.49394	0.740983	0.946766	0.946525	0.754193	0.588275	0.389583	0.3409	1.26163	0.929801
0.0543843	0.0895719	1.02084	0.739734	2.15704	1.90095	0.62424	0.990674	0.944704	0.97185	0.584178	0.820599	0.468951	0.416876	1.46635	1.08104
0.00860951	0.0359397	1.06037	0.689911	3.15489	2.27135	0.676758	1.5441	0.959581	0.939326	0.959508	0.505452	0.432729	0.421507	1.17956	0.931626
0.0197615	0.0444142	1.02886	0.809961	2.75813	2.3229	0.572976	1.07201	0.951647	0.935123	0.785484	0.0023646	0.504971	0.447683	1.25784	0.791982
0.05272	0.0433704	0.676309	0.922367	2.12026	2.24993	0.988322	0.618956	0.972572	0.937879	0.831582	0.570047	0.421687	0.397819	2.58412	1.5084
0.0172509	0.085397	0.673061	0.59735	2.76604	1.88836	1.34136	1.12502	0.880354	0.908235	0.0924766	0.198962	0.542474	0.391264	0.878588	1.46548
0.0875234	0.027339	0.665033	0.891711	1.88612	2.31412	1.17298	1.01517	0.930054	0.966314	0.705609	0.630179	0.351006	0.401168	1.62018	0.788592
0.0532479	0.0139752	0.740517	0.672103	2.2019	2.64162	0.965639	1.56408	0.953585	0.929916	0.861932	0.508612	0.428396	0.311741	1.25267	2.30667
0.00673058	0.0490368	0.017011	0.569627	2.67248	2.04539	1.66405	1.4455	0.944648	0.927636	0.577258	0.530077	0.45501	0.472436	0.599757	0.268127
0.0439241	0.0222719	0.705911	0.772257	2.07672	2.47361	1.29579	1.46389	0.943375	0.940645	0.631082	0.821373	0.225385	0.437173	1.20029	0.546042
0.0579796	0.0137067	0.805498	1.01204	2.21936	3.01348	0.741929	0.612749	0.909472	0.760777	0.396035	0.156433	0.220533	0.41452	1.28472	0.704638
0.0847316	0.00569208	0.622771	0.636651	1.87627	3.57289	1.04341	1.84452	0.963343	0.929954	0.638518	0.66445	0.349379	0.494033	0.802743	1.32835
0.0517581	0.041791	0.661815	0.827654	2.03566	2.08536	1.38928	0.949321	0.930481	0.869853	0.654951	0.0004831	0.449613	0.416895	1.62399	0.690877
0.0511894	0.00934961	0.825249	0.549365	2.13655	3.04411	1.06048	2.4013	0.847725	0.893124	0	0.126909	0.537476	0.305281	1.60136	1.44925
0.0886851	0.0386629	0.936089	0.463876	2.05957	1.98139	0.480361	1.67826	0.962541	0.798112	0.595966	0.0402993	0.404829	0.295188	1.19515	1.53039
0.0384622	0.0174031	0.596539	0.773444	2.17654	2.84895	1.39646	0.888083	0.920726	0.940695	0.19376	0.462515	0.289125	0.313602	2.05043	0.825246
0.0452138	0.0271469	0.89752	0.785753	2.3567	2.4643	0.785777	1.21651	0.88135	0.920658	0.528707	0.523311	0.342111	0.464329	1.56205	1.31684
0.0692868	0.0496592	0.511187	0.708955	2.01985	2.14959	1.06008	1.18483	0.948934	0.899539	0.577279	0	0.449783	0.262192	0.885395	1.02442
0.00114575	0.0308817	0.638021	0.719628	4.82032	2.3913	1.11308	0.935677	0.822047	0.746303	0.251218	0.0189794	0.537282	0.340212	1.55137	1.34409
0.05781	0.00584707	0.656424	0.949826	2.08526	3.7128	1.32383	1.17022	0.902111	0.956566	0.651978	0.491667	0.348981	0.461394	0.817133	0.716988
0.040221	0.0161929	0.716693	0.716871	2.2872	2.68694	0.954665	1.69866	0.939142	0.981236	0.211066	0.747842	0.472432	0.397398	1.28185	2.21229
0.0705977	0.04893	0.706263	0.741192	1.88343	2.2136	1.24609	1.10383	0.940575	0.926507	0.784449	0.550029	0.55639	0.191676	1.1586	1.16758
0.0871879	0.0167326	0.624665	0.721233	2.02014	2.63758	1.2571	0.984658	0.937421	0.929405	0.683664	0.552856	0.480024	0.396582	0.842585	0.828081
0.0986313	0.0291837	0.669208	0.539446	2.02028	2.26248	0.755303	1.55149	0.938828	0.931816	0.852103	0.592639	0.565626	0.494083	1.28276	1.28311
0.0180978	0.017737	0.625958	0.823247	2.48142	2.82155	1.80771	0.773105	0.874663	0.95417	0.620107	0.65361	0.398787	0.380375	2.00977	1.27876
0.05439	0.00117976	0.524977	0.808443	1.86019	4.92337	1.34459	0.959879	0.933391	0.930647	0.556451	0.279278	0.390193	0.340069	0.703345	1.26137
0.0157149	0.045184	0.35857	0.786108	2.46727	2.09639	2.744	0.995601	0.905577	0.99986	0.905669	0.290447	0.586134	0.515231	1.60271	1.19403
0.0284852	0.0204182	0.649337	0.691781	2.4097	2.57032	1.61622	1.49622	0.922243	0.956904	0.989609	0.636525	0.278466	0.467729	1.60743	0.005979
0.00195544	0.130808	0.712854	0.668995	4.59146	1.92419	2.0051	0.855995	0.937292	0.928326	0.465613	0.641505	0.367373	0.488437	0.786239	1.44081
0.0570449	0.0359169	0.830653	0.692835	2.09655	2.2423	0.996484	1.50253	0.957247	0.906807	0.524136	0.466107	0.53589	0.521743	1.17577	0.918412
0.0477453	0.0550397	0.73735	0.801677	2.06174	2.05748	1.08707	0.975315	0.943139	0.942169	0.613427	0.935052	0.470217	0.485666	1.13334	1.24809
0.0963725	0.0042622	0.792636	0.708947	2.0079	3.74856	0.702	0.840593	0.956871	0.891012	0.685374	0.558423	0.337535	0.445232	0.856476	1.08018
0.0929195	0.00840755	0.721363	0.575824	1.87396	3.0831	0.956302	1.56492	0.918375	0.894683	0.636942	0.339974	0.341487	0.152893	1.3692	1.71097
0.060988	0.0477174	0.67354	0.721216	2.07275	2.28223	0.891742	0.983677	0.910341	0.999963	0.372277	0.620541	0.482936	0.33948	1.84148	0.728606
0.0812279	0.175404	0.519717	0.522057	1.60324	1.61405	1.33316	1.07471	0.941299	0.921394	0.702393	0.426224	0.419078	0.472254	1.0303	1.37806
0.13425	0.111927	0.858694	0.305412	1.94436	1.51775	0.496575	2.55386	0.92044	0.949798	0.432393	0.443018	0.330524	0.53464	1.0297	1.39018
0.0463739	0.00129427	0.659056	0.862707	2.15479	4.86508	1.47417	0.841049	0.945091	0.955705	0.564741	0.502888	0.51145	0.441955	1.31891	1.73296
0.13723	0.0674013	0.672561	0.704134	1.55208	2.02569	0.968206	0.81257	0.944116	0.960248	0.752356	1.03635	0.399884	0.286597	1.3241	1.80921
0.0100662	0.13126	0.723556	0.710195	3.00769	1.83093	0.926677	0.848129	0.956584	0.989043	0.609196	0.610646	0.342668	0.578083	1.2734	0.697286
0.0183037	0.00801113	0.701181	0.798569	2.52221	3.30248	1.28707	1.32829	0.9123	0.921828	0.669402	0.0050131	0.366927	0.326301	1.3376	1.24448
0.0566256	0.0701973	0.613125	0.768554	1.84241	2.03593	1.11278	0.951457	0.931206	0.993987	0.554148	0.774649	0.357454	0.454344	1.03292	1.58644
0.0273671	0.032118	0.835309	0.86348	2.55035	2.57956	0.98636	0.937365	0.93531	0.95624	0.364768	0.772652	0.420715	0.377809	1.15253	0.941921
0.131643	0.0327032	0.663258	0.651038	1.91775	2.31091	0.643967	1.78797	0.944318	0.883103	0.655715	0.165328	0.524419	0.333457	1.5007	4.15526
0.00683388	0.0274059	0.781975	0.624314	3.47203	2.41366	0.99172	1.17403	0.927343	0.921459	0.748057	0.632554	0.515534	0.367334	0.748413	1.52123
0.0124769	0.0730661	1.00832	0.931907	2.96787	2.05301	0.796147	0.70773	0.947535	0.956315	0.74907	0.706818	0.579706	0.454545	1.27881	1.47029
0.0366968	0.0167296	0.675654	0.855564	2.23168	2.6827	1.14562	0.797696	0.905074	0.966395	0.581003	0.65164	0.30758	0.531631	0.665778	0.526895
0.0212134	0.0353107	0.748555	0.847852	2.50438	2.38707	0.956799	1.18446	0.789126	0.968769	0.177552	0.679486	0.403285	0.46605	0.957556	0.776803
0.0116703	0.0130118	0.71023	0.858898	2.79536	3.0186	1.14621	0.645568	0.974462	0.995791	0.609228	0.758512	0.426885	0.26827	1.57826	0.937364
0.0128488	0.0766181	0.89336	0.693476	2.99444	1.81133	0.80451	1.29086	0.95418	0.928496	0.71939	0.657348	0.253793	0.435711	0.813447	0.913012
0.016988	0.0588427	0.484226	0.914628	2.58732	2.05633	2.55259	0.86378	0.723039	0.706962	0.0006592	2.58e-05	0.4062	0.582167	0.338777	1.93551
0.00314724	0.069583	0.501641	0.700335	3.76577	1.96653	1.53519	1.37754	0.913371	0.981612	0.57427	0.5854	0.657156	0.393094	1.75863	1.5231
0.0517739	0.00130955	0.946995	0.811575	2.11406	4.79555	0.651459	1.11641	0.88241	0.974789	0.254565	0.783737	0.504972	0.286391	1.24869	0.87157
0.0403814	0.0339852	0.684271	1.02862	2.03972	2.47142	1.30273	0.639036	0.985228	0.944649	0.674354	0.478517	0.405685	0.277433	1.0838	1.5351
0.0324509	0.0356817	0.768296	0.765516	2.33357	2.21861	0.875826	0.85579	0.988439	0.934324	0.768103	0.768249	0.429838	0.517896	1.25988	1.39484
0.0451161	0.020084	0.659797	0.671309	2.13806	2.6854	1.18721	1.37509	0.976991	0.794475	0.508221	0.202087	0.50494	0.329786	1.49051	0.975129
0.00787293	0.00101119	0.596128	0.616694	3.17733	4.97008	2.24532	2.25407	0.893265	0.963153	0.62967	0.788645	0.283208	0.466313	1.68248	1.12428
0.0563642	0.0147164	0.788324	0.787333	2.00875	2.83947	0.94484	0.922959	0.982055	0.945082	0.895834	0.672504	0.570402	0.481646	1.24906	0.974838
0.0511303	0.0535448	0.638634	0.709584	1.97454	2.17915	1.337	1.01182	0.934059	0.927451	0.649147	0.385913	0.3495	0.404332	1.36577	0.878898
0.0242739	0.0269105	0.909896	0.387426	2.64877	2.09893	0.676099	1.93501	0.960971	0.958525	0.689944	0.617075	0.339872	0.394871	1.20613	1.53913
0.00077283	0.0570736	0.569846	0.765736	4.99981	1.98357	1.54981	0.849247	0.887312	0.936864	0.0162242	0.88363	0.462357	0.502998	0.79097	1.07094
0.0243133	0.118166	0.870782	0.52044	2.36137	1.77693	0.873191	1.21999	0.811498	0.93063	0.506569	0.649093	0.551016	0.323259	1.004	1.25439
0.0559766	0.034617	0.825313	0.643475	2.24887	2.15405	0.681014	0.990172	0.957627	0.954176	0.693922	0.603416	0.450053	0.514949	1.15865	1.56932
0.0175985	0.00138221	0.819388	0.477927	2.70876	4.45776	1.20191	1.17423	0.964438	0.79621	0.799429	0.0001515	0.441711	0.431833	1.10841	0.940151
0.0162303	0.00225671	0.833746	0.672552	2.5475	4.18817	0.967794	1.20913	0.900927	0.784091	0.35987	0.0444964	0.511382	0.519168	0.960704	1.07211
0.028572	0.0599198	1.03192	0.706762	2.86192	2.02455	0.805917	1.08921	0.979312	0.947285	0.64131	0.394087	0.356682	0.404223	1.24859	0.704013
0.075163	0.0109071	0.600983	0.985989	2.00356	3.17574	1.27888	0.836345	0.805473	0.976227	0	0.834079	0.41035	0.587086	1.35584	1.54221
0.088414	0.0174237	0.897951	0.972191	2.10868	2.64287	0.692746	0.516343	0.913375	0.976775	0.709558	0.700635	0.462846	0.440248	1.13179	1.32746
0.0339879	0.00631233	0.855359	0.804564	2.47437	3.26647	0.886371	1.30251	0.958582	0.954969	0.979808	1.04707	0.51914	0.615695	1.29597	1.44087
0.0582961	0.0420497	0.822895	0.686627	2.02939	2.16391	0.941424	1.18317	0.949831	0.966593	0.772906	0.714143	0.440545	0.527007	1.15265	0.72751
0.0968429	0.0518054	0.766058	0.76502	1.9114	2.11159	0.76218	1.16758	0.850929	0.942431	0.556246	0.688825	0.360254	0.50213	0.990718	0.522774
0.0143015	0.0745849	0.664199	0.679959	2.80471	1.89464	1.02654	0.811017	0.944684	0.923964	0.648432	0.452755	0.630715	0.449493	0.888413	2.39848
0.0376368	0.00532798	0.681185	0.688088	2.05518	3.62133	1.20811	1.7351	0.932272	0.713347	0.66321	7.04e-05	0.351852	0.314874	0.89395	1.39339
0.0148657	0.140822	1.0711	0.540133	3.00226	1.93035	0.76353	0.894297	0.958755	0.874166	0.77051	0.0643476	0.550937	0.440218	2.38628	1.50078
0.00678271	0.00821552	0.608969	0.744108	3.34798	3.01073	2.0007	1.47518	0.914219	0.971065	0.751037	0.7107	0.226761	0.392987	0.566119	1.2079
0.0569835	0.0910222	0.671549	0.706991	2.19248	1.98932	1.06559	1.11701	0.935991	0.929441	0.615433	0.338087	0.300404	0.509256	1.45	0.466371
0.0270876	0.0157189	0.729567	0.626383	2.41431	2.62552	1.40783	1.68254	0.948551	0.950593	0.371903	0.61825	0.52442	0.426821	1.33129	0.718754
0.0014859	0.0992618	0.840733	0.617221	4.40201	1.57095	0.682512	1.4632	0.979921	1	0.65995	0.727296	0.469221	0.420846	1.42402	1.11988
0.11632	0.0602063	0.73494	0.698169	1.7809	2.24676	1.04016	0.980235	0.915264	0.926742	0.403209	0.508589	0.425153	0.609642	1.08602	2.2131
0.0137157	0.0194128	0.877512	0.754554	2.93214	2.47708	1.08285	1.35046	0.957362	0.875744	0.907894	0.0022661	0.421479	0.411253	1.20807	0.946349
0.00362929	0.0176302	0.75375	0.653776	3.62716	2.47499	1.34618	1.18258	0.93005	0.901837	0.290017	0.476919	0.43982	0.353862	0.683355	1.26058
0.0158886	0.0493582	0.760686	0.498677	2.60245	1.91079	1.03502	1.85853	0.906332	0.881415	0.224668	0.0378571	0.409608	0.473583	1.51577	1.54373
0.129221	0.00124253	0.585281	0.850954	1.68255	4.87987	0.886187	0.888811	0.99993	0.933713	0.66686	0.410234	0.487322	0.462588	1.38928	1.43207
0.0286058	0.00204319	0.858419	0.621047	2.47242	4.4725	0.80416	1.93934	0.933723	0.954343	0.729984	0.53771	0.366899	0.709294	1.59116	1.80553
0.0643636	0.0228893	0.841797	0.682277	2.04044	2.53249	0.982415	1.21696	0.970081	0.951261	0.895261	0.485392	0.413456	0.466586	1.48237	1.29172
0.0041726	0.0070121	0.572511	0.736258	3.73756	3.1871	2.44849	1.44414	0.990307	0.961019	1.01032	0.691439	0.287931	0.384529	1.239	1.3762
0.00996276	0.0716903	0.822852	0.680887	2.88765	1.82184	1.05084	1.26876	0.968082	0.965272	0.612195	0.388187	0.399869	0.481924	1.8134	0.707996
0.0402844	0.0192724	0.699453	0.841891	2.34196	2.67377	1.16134	0.862209	0.956205	0.957016	0.751798	0.602325	0.492586	0.471218	1.10527	2.05355
0.0704111	0.0473792	0.654604	0.797364	1.90969	2.29326	1.06385	1.05064	0.918458	0.991166	0.719899	0.610263	0.34733	0.607569	0.824429	1.10276
0.0488976	0.0111114	0.638114	0.709194	2.09076	2.91967	1.23476	1.55345	0.888858	0.968311	0.340627	0.748514	0.439928	0.541066	1.34337	1.59753
0.00172257	0.0349415	0.66802	0.779825	4.53856	2.26263	1.32969	1.00474	0.952541	0.954553	0.783328	0.665408	0.297489	0.551185	0.68385	1.49623
0.0175185	0.0252144	0.724566	0.846497	2.67946	2.59624	1.23521	0.685169	0.95248	0.96507	0.732157	0.740809	0.622206	0.613187	1.1513	1.19655
0.00932789	0.0413474	0.800185	0.703027	3.2825	2.18375	1.13408	1.29601	0.949672	0.971154	0.752838	0.403243	0.385592	0.342186	1.01832	1.04018
0.0312198	0.0677728	0.878322	0.710944	2.19618	2.07175	0.787016	1.18825	0.957126	0.818391	0.579151	0.0806651	0.42252	0.269027	1.39155	0.372634
0.0440467	0.0183617	0.793307	0.817356	2.03829	2.74096	0.933694	1.05265	0.93457	0.971204	0.642478	0.610057	0.353491	0.427136	1.18709	0.184345
0.0219084	0.0132643	0.897253	0.472247	2.61217	2.72301	0.947112	1.56497	0.976219	0.972248	0.685503	0.885777	0.349399	0.401694	1.69253	1.07004
0.00249353	0.0209767	0.834584	0.660908	4.3396	2.68044	0.991724	1.11975	0.910701	0.942969	0.327224	0.933359	0.248649	0.475922	1.16538	1.47014
0.0753149	0.0284615	0.552388	0.64813	1.93932	2.36401	1.16243	1.46601	0.962554	0.989574	0.670441	0.594748	0.385146	0.229202	0.866705	0.665715
0.0240703	0.0053196	0.727162	0.863672	2.51505	3.50332	1.00517	0.948775	0.916072	0.908054	0.54659	0.708498	0.269392	0.332983	1.21835	1.35915
0.0220696	0.00343033	0.851372	0.740504	2.65383	3.98309	0.997361	1.51541	0.938291	0.934273	0.699939	0.551787	0.45774	0.457793	0.912085	1.0043
0.0339701	0.0153467	0.736539	0.813491	2.22112	2.58457	1.05411	1.51612	0.938951	0.933181	0.680347	0.750994	0.444644	0.416253	1.73415	1.46373
0.0235001	0.0460962	0.511556	0.693581	2.41665	1.95591	1.69516	1.01506	0.960472	0.95262	0.859568	0.600832	0.345425	0.443031	0.55155	1.70009
0.010966	0.0588373	0.459567	0.843335	2.78159	2.18763	1.44377	0.704752	0.840408	0.898996	0.0540373	0.673373	0.350025	0.494015	1.5755	1.22285
0.0339878	0.00753662	0.856989	0.739319	2.40276	3.35587	1.09459	1.38956	0.887662	0.928661	0.625035	0.46363	0.406459	0.470963	1.15565	1.75502
0.0280207	0.0832742	0.723739	0.581912	2.52284	1.82286	1.29406	1.08735	0.953419	0.968143	0.941036	0.403429	0.440866	0.390206	1.60683	1.47354
0.037495	0.00570801	0.608641	0.97546	2.29909	3.42011	0.951805	0.774532	0.898046	0.956316	0.0230747	0.817684	0.405191	0.424313	1.21175	2.00142
0.0513311	0.00427719	0.573826	1.11381	2.00887	3.96035	1.35772	0.786973	0.942488	0.960125	0.541203	0.641384	0.402644	0.385789	0.557525	0.956014
0.0190294	0.0478101	0.664326	0.8767	2.54704	2.22618	1.6822	0.742244	0.921079	0.930379	0.0168514	0.62926	0.333635	0.342254	0.860277	2.01809
0.0209402	0.0329411	0.412264	0.721341	2.28173	2.38964	2.08646	1.36019	0.980662	0.870351	0.861178	0.146923	0.460429	0.479998	0.864372	1.34136
0.0395912	0.0559281	0.730903	0.690588	2.17292	1.78812	1.3778	1.30489	0.783496	0.949968	0	0.347602	0.415758	0.387231	1.36297	0.558723
0.0158126	0.0460588	0.397736	0.731645	2.49537	1.96194	1.75169	0.794275	0.913087	0.900019	0.586725	0.565218	0.359315	0.475139	1.5329	1.71982
0.0338961	0.0703838	0.696516	0.762336	2.33198	1.96654	1.45752	0.806678	0.967661	0.934486	0.709096	0.487595	0.55945	0.422717	1.13286	1.19616
0.0591309	0.00832966	0.33405	0.355382	2.00031	3.05849	2.44405	2.65577	0.913189	0.954808	0.483934	0.574608	0.49089	0.508755	1.23925	1.46117
0.0896191	0.0300056	0.783179	0.88786	1.86352	2.36074	0.827497	0.69045	0.772734	0.941846	0	0.372228	0.45537	0.397485	1.62645	0.923099
0.0490778	0.162128	0.609924	0.425982	2.19288	1.6454	1.31828	1.22386	0.945297	0.94338	0.703191	0.657832	0.543981	0.3822	1.61881	1.00745
0.0115	0.072306	0.805054	0.655188	2.79445	1.92718	1.29152	1.14382	0.896891	0.990194	0.284067	0.629888	0.539732	0.364089	1.62905	1.69092
0.00235385	0.0240423	0.879333	0.738615	4.3677	2.32195	0.920359	0.682754	0.945733	0.871506	0.682558	0.655935	0.474412	0.380495	0.961447	1.43539
0.180342	0.0227807	0.586079	0.525489	1.72292	2.43832	0.858382	2.40437	0.954644	0.891578	0.754187	0.335512	0.506189	0.281159	0.45406	0.681601
0.0727371	0.0216861	0.396355	0.839416	1.84161	2.48419	2.25322	1.13474	0.94717	0.95524	0.622918	0.842844	0.522927	0.343933	1.28599	1.17634
0.0859787	0.0579163	0.817426	0.663284	1.79984	1.97174	0.809818	0.713928	0.935388	0.924974	0.805886	0.587824	0.195003	0.509923	1.38962	1.78682
0.0241642	0.0184978	0.588988	0.917743	2.26002	2.61869	1.3809	0.999154	0.981431	0.880474	0.4929	0.268263	0.384982	0.462736	1.0067	1.99376
0.0360963	0.0167254	0.916503	0.873802	2.17234	2.78467	0.691667	1.30645	0.967331	0.989429	0.507938	0.593368	0.689044	0.421867	1.55617	0.925194
0.00132703	0.00964015	0.750702	0.744391	4.51572	3.0923	1.22155	1.20989	0.879981	0.949941	0.213532	0.669269	0.538471	0.481847	0.504569	1.35899
0.0397637	0.103481	0.89952	0.766266	2.2785	1.68185	0.980333	0.732902	0.941768	0.938835	0.733788	0.638027	0.360529	0.569247	1.79252	1.47957
0.0171025	0.0213684	0.712576	0.97861	2.64111	2.65547	0.97469	0.726249	0.988676	0.93269	0.506705	0.436488	0.383256	0.547845	1.09738	1.28888
0.0341704	0.0206098	0.776703	0.613247	2.37708	2.53103	1.40825	1.77095	0.962795	0.899681	0.727733	0.279321	0.39451	0.542018	1.84293	0.81157
0.0158045	0.025772	1.03948	0.800588	2.84155	2.46535	0.612943	0.701514	0.900942	0.976409	0.630874	0.652317	0.456452	0.405682	1.17005	0.687944
0.0545014	0.0175377	0.926187	0.791968	2.18627	2.90687	0.666457	0.843039	0.936196	0.904156	0.64244	0.66581	0.357543	0.422101	0.591673	1.41095
0.0100839	0.0565665	0.787102	0.704102	2.99097	1.99094	1.27155	0.923191	0.951768	0.897794	0.714467	0.597793	0.489231	0.401154	0.996304	1.51388
0.0340661	0.0734612	0.941177	0.500242	2.41308	1.83131	0.784619	1.97659	0.944373	0.973975	0.591287	0.751385	0.315188	0.32626	1.22803	0.585189
0.00268673	0.033	0.842122	0.936311	4.2663	2.4514	1.44178	0.601819	0.914985	0.941777	0.552875	0.744871	0.418523	0.455312	1.37668	1.21559
0.0252174	0.0181163	0.818655	0.84639	2.41695	2.41846	1.17629	1.10161	0.941115	0.871326	0.81617	0.557084	0.464132	0.456215	1.74918	0.904997
0.0356353	0.00533721	0.695264	0.81492	2.225	3.70663	1.17937	0.93335	0.856521	0.851393	0.288514	0.639662	0.417585	0.28873	1.24145	1.22909
0.0535382	0.0280027	0.789965	0.550755	2.20298	2.32491	0.685568	1.87555	0.975111	0.917108	0.920559	0.632176	0.341758	0.295072	1.22474	0.986857
0.0904153	0.0012404	0.971374	0.833843	2.089	4.82835	0.598867	0.80113	0.895204	0.905998	0.582809	0.525193	0.219645	0.424663	0.483214	0.944338
0.0417616	0.0231415	0.826481	0.654169	2.27846	2.49325	1.03934	1.42043	0.856572	0.86323	0.272792	0.219327	0.503071	0.436914	1.01039	1.43753
0.147248	0.0123735	0.754921	0.815561	1.72599	2.98533	0.758096	1.04405	0.917158	0.952796	0.567343	0.635003	0.306116	0.423907	0.882201	1.25519
0.127106	0.0676636	0.678366	0.821892	1.7345	1.95058	0.736621	0.836123	0.932024	0.985256	0.371131	0.551242	0.386426	0.364753	1.64514	1.77596
0.032087	0.0436711	0.7252	0.581367	2.21329	2.08028	1.5467	1.41145	0.953048	0.888512	0.77351	0.487617	0.376819	0.286264	1.10988	1.20808
0.0213859	0.0369978	0.822839	0.870678	2.63039	2.30221	0.960045	1.0691	0.986912	0.946808	0.572687	0.469614	0.399702	0.4384	0.89487	1.76333
0.0567236	0.0012546	0.823111	0.610676	1.97679	4.74989	0.932565	1.51977	0.915876	0.968524	0.560322	0.874185	0.152379	0.60053	2.42353	1.11623
0.0569155	0.00375541	0.740806	0.704491	2.26796	3.75394	0.912446	1.7113	0.961209	0.945764	0.486851	0.768547	0.39957	0.293908	2.69896	0.863519
0.0234448	0.0546982	1.10349	0.696241	2.67312	2.14801	0.552185	1.30886	0.935045	0.950931	0.625942	0.817039	0.437408	0.600673	1.82191	1.67015
0.0916569	0.0096105	0.703923	0.818567	1.86504	3.04574	0.780935	1.38193	0.916331	0.928984	0.634258	0.564491	0.204438	0.369232	1.28959	2.1794
0.00502466	0.0271827	0.667782	0.841723	3.66066	2.39339	1.57265	0.912061	0.939393	0.940771	0.790988	0.666048	0.296275	0.302415	1.22206	0.623183
0.0698128	0.0164995	0.743389	0.868167	2.11794	2.97497	1.074	0.961379	0.951634	0.898604	0.517156	5.86e-05	0.352717	0.421155	1.40468	0.928293
0.00640719	0.03284	0.604085	0.869248	3.25682	2.47165	1.17793	1.02439	0.956244	0.944981	0.84909	0.276949	0.450666	0.392749	1.10976	1.54382
0.0252196	0.0707396	0.681925	0.873671	2.27237	2.11331	1.64241	0.622417	0.947601	0.931953	0.575719	0.0021721	0.433885	0.311148	1.14379	1.39955
0.00553904	0.0163211	0.782006	1.11192	3.26069	2.90794	1.35921	0.531442	0.903309	0.938953	0.0723225	0.532274	0.438936	0.340071	2.00725	1.61367
0.00815795	0.0523767	0.698178	0.723938	2.99088	2.05093	0.994071	1.16611	0.895895	0.94526	0.0476715	0.469743	0.429023	0.439238	0.998871	1.71546
0.0312196	0.00978673	0.589149	0.601943	2.34085	2.96094	1.14976	0.999821	0.965696	0.934229	0.39	0.635075	0.669358	0.352048	1.42924	1.94588
0.0753644	0.0383076	0.775289	0.703835	2.00595	2.12433	1.11877	1.07716	0.939961	0.904537	0.455826	0.838025	0.349599	0.371712	1.36016	1.21398
0.0301751	0.0508526	0.896477	0.488649	2.47069	1.93874	0.75251	1.46797	0.94334	0.998401	0.63808	0.612641	0.442652	0.420467	2.01613	2.313
0.0175799	0.0102425	0.72772	0.972731	2.76303	3.32021	1.18398	0.783089	0.843467	0.973067	0.418192	0.677919	0.542504	0.474911	0.247318	2.00064
0.101305	0.0286461	0.44355	0.621196	1.68743	2.41094	1.5012	1.6715	0.973652	0.925258	0.672988	0.9178	0.204897	0.405693	0.965275	0.792093
0.0900349	0.0325136	0.811779	0.733623	1.85892	2.38963	0.779518	1.1719	0.943029	0.920188	0.520734	0.694538	0.365288	0.464776	1.23967	0.801506
0.0582466	0.000941	0.618677	0.835283	2.08875	4.99803	1.37957	1.05217	0.852823	0.961411	0.0287198	0.549823	0.410414	0.558574	0.744663	0.412772
0.00243704	0.100084	0.733078	0.735737	4.02672	1.70501	1.56262	0.945616	0.927014	0.853766	0.269166	0.0010305	0.45989	0.511978	1.3721	0.489694
0.0737621	0.0219441	0.680505	0.723051	2.03245	2.31086	0.74922	1.75398	0.988333	0.945389	1.0169	0.54357	0.481563	0.432036	1.08642	1.39681
0.0623902	0.0445354	0.757553	0.658909	2.14589	1.9993	1.03094	1.31042	0.82921	0.846484	0.491003	0.0001117	0.309884	0.415285	0.658741	1.1147
0.00094247	0.0848657	0.81659	0.729452	4.99693	1.78165	1.20345	0.93816	0.953751	0.753624	0.821095	3.67e-05	0.271252	0.390343	1.18707	1.50729
0.00270547	0.0173756	0.836129	0.861932	4.40427	2.6855	1.67784	0.928327	0.936816	0.99963	0.306217	0.619618	0.459757	0.279911	1.57909	1.20502
0.0203832	0.0230881	0.745385	1.03829	2.50518	2.76871	1.29649	0.779717	0.898307	0.964487	0.546593	0.765017	0.324588	0.468159	1.22863	0.822774
0.00751097	0.0307029	0.898928	0.741477	3.28979	2.36617	1.01283	0.746063	0.878202	0.929762	0.345318	0.640558	0.479634	0.489194	1.32192	0.713123
0.00808338	0.0102099	0.776757	0.621782	3.23405	2.84646	1.18311	1.68104	0.893448	0.974733	0.0758559	0.935811	0.443051	0.313042	1.22487	1.11467
0.0443016	0.0628666	0.645607	0.655219	2.18203	2.10384	0.849249	0.989983	0.90908	0.820346	3.2e-06	0.042381	0.316097	0.47302	0.890901	1.70756
0.0393774	0.0510177	0.61538	0.849817	2.17756	2.10512	1.41276	0.911621	0.899674	0.830066	0.226281	0.0421939	0.623029	0.458926	0.747681	1.39883
0.0246882	0.0421497	0.791797	0.776339	2.5842	2.2736	1.13161	1.08225	0.996581	0.887898	0.578214	0.424698	0.401051	0.616297	0.919653	0.798869
0.156573	0.0302604	0.581489	0.65497	1.68196	2.21805	1.02308	1.3732	0.900027	0.961502	0.22386	0.464556	0.459099	0.313151	2.211	1.51014
0.101633	0.0575417	0.542396	0.691741	1.68446	1.91528	1.37819	0.809605	0.976531	0.922192	0.652206	0.625489	0.617231	0.333278	1.37583	1.10889
0.0207431	0.0204654	0.766544	0.722589	2.60723	2.44253	1.33761	1.22805	0.948805	0.911463	0.724547	0.603733	0.41453	0.45153	1.08247	1.37121
0.00419771	0.0360094	0.90607	0.677896	3.47879	2.29702	0.565135	1.25373	0.86398	0.905661	0.39885	0.639873	0.388136	0.323819	1.31549	1.53327
0.0775825	0.034178	0.816267	0.833129	2.04327	2.40285	0.764933	0.901656	0.871781	0.969291	0	0.643857	0.497081	0.472396	1.36196	1.33718
0.00171039	0.021555	0.785638	0.946674	4.72103	2.36987	1.38838	0.493712	0.955699	0.944313	0.769704	0.573827	0.599493	0.305098	0.857033	0.744985
0.0431355	0.0395412	0.764442	0.552907	2.32895	2.22586	0.776469	1.18263	0.956904	0.947384	0.697144	0.712468	0.351689	0.395487	1.88007	1.00218
0.0163208	0.0227311	0.610518	0.769161	2.55648	2.31462	1.85476	1.04808	0.992807	1	0.770801	0.802551	0.336616	0.251565	1.34641	0.777213
0.0243365	0.00556992	0.566403	0.857507	2.35325	3.55486	1.57564	1.20681	0.834962	0.916641	8.98e-05	0.44267	0.474241	0.536984	0.822879	1.04423
0.0282214	0.0412629	0.633612	0.807964	2.3894	2.20236	1.42226	0.789236	0.99811	0.979505	0.509101	0.725001	0.486463	0.37649	0.769212	1.60012
0.0249727	0.0482452	0.830744	0.663047	2.24525	2.09773	0.798257	1.11187	0.876514	0.957701	0.107054	0.647292	0.536259	0.533708	0.860194	0.894815
0.0515883	0.0301272	0.753748	0.777028	2.04789	2.2654	0.952937	0.773235	0.965627	0.994709	0.574099	0.670339	0.285303	0.411197	2.02658	0.513871
0.0192676	0.0350489	0.816803	0.766183	2.65537	2.24179	0.782916	1.16055	0.951385	0.93984	0.337834	0.721257	0.519495	0.298962	1.20865	0.880672
0.00208772	0.0354214	0.664871	0.79174	4.19157	1.99727	1.06502	1.18267	0.909144	0.917555	0.542382	0.450425	0.474506	0.524453	1.30477	1.55418
0.0729762	0.0226098	0.643611	0.795204	1.93062	2.53491	1.17227	1.23037	0.957686	0.945932	0.460208	0.860541	0.510021	0.443929	0.609421	0.894717
0.0104421	0.00306999	0.69841	0.631321	3.20657	4.07976	1.12116	1.92019	0.928572	0.792968	0.361972	0.0002191	0.269255	0.344656	1.2983	1.38924
0.00865703	0.0869285	0.900956	0.782995	3.30545	1.9656	1.20959	0.807441	0.928515	0.927165	0.592478	0.232282	0.485929	0.403789	1.14437	1.57981
0.0433075	0.0138447	0.871456	0.868818	1.82355	2.81368	1.34197	0.494924	0.95523	0.901942	0.629731	0.496404	0.367579	0.494113	1.06271	1.29454
0.0118654	0.0721872	0.546452	0.658614	2.74553	1.95907	1.71243	0.698175	0.919691	0.963997	0.97683	0.737132	0.483857	0.465356	0.915133	1.18039
0.116719	0.0305179	0.714006	0.568422	1.95809	2.17379	0.730787	1.8093	0.999995	0.893549	0.798917	0.248984	0.45307	0.464175	0.707649	0.955234
0.0815613	0.0369165	0.60618	0.64536	1.87699	2.31729	1.25764	1.34953	0.948804	0.927446	0.726954	0.287025	0.454091	0.360195	1.71214	1.47826
0.0048241	0.0563101	0.871868	0.622429	3.6531	2.05826	0.97479	0.939111	0.862748	0.968642	0.401216	0.42718	0.489892	0.403158	1.07307	1.18257
0.0551318	0.0480394	0.791705	0.661175	2.28847	2.1089	0.75546	0.845192	0.920351	0.933146	0.615166	0.773074	0.361818	0.208771	1.40817	1.64768
0.0378682	0.0239777	0.713129	0.807151	2.2444	2.6696	1.31551	0.974482	0.940474	0.894746	0.568171	0.98832	0.383521	0.53247	2.0364	0.777146
0.0534855	0.0101846	0.75203	0.782549	2.24838	2.98705	0.850537	0.805808	0.955072	0.923805	0.870769	0.66924	0.245286	0.50745	1.04986	0.320627
0.00972202	0.0308087	0.984881	0.748822	3.07845	2.39216	0.972168	0.834016	0.75814	0.965038	0.0005314	0.562175	0.365028	0.5594	1.05952	1.30193
0.00195582	0.0642962	0.846172	0.669095	4.67025	1.89064	0.688779	0.8375	0.957355	0.93794	0.50164	0.684166	0.228692	0.491129	1.03959	1.58089
0.0444527	0.0232116	0.869567	0.785621	2.31827	2.52805	0.741443	0.935289	0.931169	0.957035	0.647971	0.450051	0.307541	0.446837	1.21121	1.65408
0.0393126	0.0648535	0.847454	0.725205	2.09597	1.82529	0.855667	1.19009	0.850123	0.933216	0.0477811	0.816931	0.48374	0.285827	1.10824	1.44863
0.0561332	0.0283729	0.814967	0.746084	2.06226	2.32118	0.694469	1.0704	0.960882	0.942662	0.452471	0.583002	0.432828	0.351202	1.98514	1.58344
0.00429919	0.0327184	0.804506	0.561416	3.81053	2.3445	1.42098	1.49629	0.952784	0.96014	0.800924	0.706652	0.438172	0.396465	1.26649	1.04218
0.0206365	0.00448958	0.835998	0.881948	2.48143	3.5465	1.10028	0.856938	0.900838	0.970274	0.339719	0.587859	0.448414	0.527454	1.04011	0.9232
0.049218	0.0577122	0.8107	0.845037	2.19612	2.10661	0.922623	0.785829	0.952062	0.947092	0.324468	0.66337	0.594212	0.424881	1.25198	1.34844
0.0100802	0.0758566	0.634179	0.736911	3.02287	2.05655	1.21936	0.973549	0.783496	0.888209	0	0.401436	0.442249	0.421841	1.61131	0.84113
0.0897974	0.0233568	0.765394	0.715724	1.96273	2.31947	0.831383	1.12648	0.972175	0.950707	0.802056	0.696734	0.33652	0.509634	0.757641	0.476459
0.0629135	0.0950304	0.501301	0.723136	1.99135	2.09778	1.17824	0.855199	0.913929	0.976734	0.575282	0.909663	0.503739	0.588317	1.35239	2.37249
0.00861746	0.00117119	0.778346	0.714425	3.27878	4.8301	1.3253	1.56082	0.960561	0.948695	0.924305	0.682642	0.435389	0.21193	1.30772	0.986816
0.0522476	0.0398684	0.570894	0.997946	1.96863	2.12504	1.27244	0.771472	0.947449	0.939758	0.655639	0.649033	0.521478	0.517984	1.57433	1.26568
0.02185	0.015659	0.889907	0.86428	2.70198	2.70782	0.591003	0.918655	0.998807	0.967036	0.664194	0.612972	0.484659	0.469628	1.53889	1.62792
0.0677802	0.015599	0.574562	0.715454	1.86791	2.94825	1.57025	1.46198	0.872749	0.94437	0.0005408	0.732051	0.805999	0.270591	0.962347	1.49035
0.0245843	0.00655489	0.609668	0.744491	2.39248	3.38913	2.0631	1.40348	0.949155	0.875664	0.713529	0	0.319413	0.387426	1.01217	0.752936
0.104853	0.0768163	0.711314	0.699816	1.82621	2.19508	0.717542	1.18318	0.934501	0.945957	0.555465	0.885896	0.295386	0.35353	1.24817	0.856124
0.0139734	0.0849261	0.640888	0.798331	2.67878	2.10586	1.36789	0.681116	0.967092	0.960152	0.609834	0.425842	0.222652	0.400985	1.3026	1.46947
0.0202549	0.0387152	0.879299	0.931441	2.48526	2.4939	0.936743	0.846199	0.825047	0.958561	0	0.699634	0.428551	0.559939	1.31541	1.1585
0.0247935	0.0466376	0.868778	0.861197	2.48386	2.14344	0.801899	1.07294	0.972518	0.87324	0.500798	0.242956	0.503262	0.306796	0.995828	1.09923
0.0799242	0.0349384	0.860536	0.680163	1.89993	2.09175	0.802265	0.957688	0.927543	0.96913	0.570359	0.645667	0.377185	0.461346	0.718591	1.32859
0.00089578	0.132304	0.745649	0.677597	4.90399	1.63505	1.673	0.962157	0.931168	0.9054	0.714757	0.821144	0.441281	0.437137	1.4877	1.82515
0.0107803	0.0276299	0.786716	0.725258	3.28134	2.27285	1.50604	1.30311	0.928376	0.9552	0.509732	0.631212	0.374335	0.523282	0.959449	1.23305
0.00757752	0.00934038	0.628831	0.54815	3.25129	2.82742	1.3837	2.06478	0.933445	0.967618	0.295772	0.634878	0.448181	0.406561	0.666358	1.85667
0.0138247	0.00609584	0.841496	0.916857	2.95874	3.52495	1.42811	1.18977	0.892877	0.917338	0.342662	0.499309	0.42352	0.261099	1.03142	1.43017
0.0531135	0.0537265	0.703748	0.761558	2.03183	2.104	1.17443	0.894316	0.95696	0.82875	0.634936	0.0008976	0.318162	0.618471	1.20947	1.89947
0.0277888	0.079417	0.679359	0.696433	2.17688	1.97667	1.30217	1.04337	0.940143	0.826626	0.621537	0.0008876	0.499359	0.371449	1.0017	1.32547
0.0284238	0.0101706	0.636838	0.706367	2.39965	2.83443	1.27269	0.954713	0.945119	0.9266	0.598195	0.761964	0.485188	0.509403	1.0899	1.63188
0.0611049	0.0256776	0.708754	0.782495	1.9439	2.41805	0.865089	1.0234	0.872405	0.97817	0	0.535302	0.414528	0.310779	1.23378	1.34445
0.0122256	0.00791057	0.820776	0.735016	2.96981	3.24824	0.734781	1.29943	0.94359	0.943027	0.567742	0.371867	0.53504	0.478625	0.754998	1.47447
0.00136609	0.0031995	0.902069	0.755155	4.77811	4.06796	0.796203	1.1132	0.930446	0.967302	0.321973	0.511343	0.400038	0.473189	0.803566	0.672414
0.0100456	0.0282164	0.606258	0.830993	3.1456	2.45591	1.58196	1.16263	0.91197	0.93701	0.717732	0.589598	0.565803	0.372614	1.17409	0.598045
0.0480719	0.0799221	0.77502	0.673325	2.15916	2.10253	0.89755	0.939963	0.926668	0.968235	0.39114	0.54781	0.394994	0.448149	0.77403	0.743772
0.0316222	0.0156548	0.881495	0.898933	2.37707	2.74544	0.894141	0.671339	0.92301	0.96804	0.318972	0.804851	0.489609	0.420542	0.973904	1.46946
0.0270306	0.0160256	0.713628	0.77543	2.49439	2.69199	1.14801	0.937908	0.947988	0.927239	0.725565	0.383384	0.586134	0.248933	1.86111	1.23434
0.00140017	0.0668919	0.813706	0.919811	4.97688	2.13013	1.24791	0.737888	0.93144	0.934169	0.507154	0.681776	0.362951	0.451348	0.805376	1.18238
0.0354395	0.0378868	0.846444	0.833552	2.27661	2.29935	0.939456	0.803889	0.918075	0.952639	0.779051	0.826251	0.444322	0.48643	1.40755	1.41455
0.084887	0.0257153	0.812564	0.94845	1.81672	2.24639	0.908072	0.623935	0.838801	0.924614	0.140418	0.231116	0.44492	0.398883	1.0968	1.05459
0.00395287	0.0216879	0.891034	0.18386	3.91257	2.06871	0.83647	1.93795	0.927492	0.952717	0.293297	0.70908	0.50507	0.402788	0.937813	1.16776
0.0147324	0.0116302	0.709424	0.345572	2.7728	2.61399	1.57833	1.37266	0.78561	0.942047	0.111578	0.778342	0.461146	0.436628	0.781131	0.660673
0.036986	0.0402237	0.964834	0.70393	2.27784	2.38968	0.810459	1.19505	0.957534	0.834144	0.808636	0	0.33138	0.407722	1.29535	1.25114
0.0432834	0.123567	0.69636	0.789955	2.23102	1.97825	1.14158	0.632488	0.93487	0.86994	0.330594	0.028906	0.398074	0.472206	1.16505	1.65427
0.0311685	0.043665	0.685736	0.874376	2.05446	2.33709	1.23371	0.730183	0.97944	0.872102	0.709904	0.473602	0.388951	0.467343	0	0.510952
0.102948	0.10942	0.636839	0.664866	2.00133	1.80083	1.10678	0.867945	0.930106	0.974967	0.831041	0.664417	0.270466	0.54554	1.27881	0.781214
0.0145396	0.0497794	0.713568	0.677434	2.66794	2.11255	1.25321	1.06112	0.952261	0.922603	0.645077	0.99757	0.412277	0.345389	1.27881	1.07733
0.0616756	0.0178573	0.907173	0.681855	2.25006	2.74744	0.767397	1.71126	0.882656	0.88912	3e-07	0.0198811	0.431578	0.28976	0.981113	0.681272
0.029995	0.0425607	0.812736	1.14679	2.51745	2.25822	1.1296	0.369151	0.947671	0.984699	0.734546	0.654447	0.246176	0.516789	1.71946	1.41454
0.0477592	0.027904	0.925264	0.821072	2.32628	2.36057	0.901486	0.975018	0.847879	0.96001	0.0658254	0.578975	0.256506	0.402053	2.61461	1.29119
0.00331963	0.0261437	0.653676	0.857313	4.21837	2.48916	1.44485	1.09213	0.9534	0.965145	0.783465	0.724348	0.382978	0.514134	1.25724	1.20951
0.0294928	0.0228704	0.79807	0.687181	2.38612	2.44386	0.920638	1.38661	0.938903	0.903388	0.351577	0.208098	0.371958	0.340266	1.17325	1.14933
0.0656965	0.0192568	0.75634	0.685869	2.04711	2.51364	0.974548	1.27119	0.959605	0.968451	0.816964	0.507449	0.549985	0.180193	1.0564	0.882715
0.0738363	0.120565	0.614119	0.512632	1.85434	1.51507	1.3792	1.10404	0.909969	0.962783	3.44e-05	0.661396	0.437539	0.351644	1.04291	1.09728
0.0785111	0.0700988	0.482489	0.614197	1.77762	1.91023	1.54465	0.665306	0.928292	0.928336	0.249651	0.716083	0.492999	0.431678	2.18379	1.07183
0.0300759	0.129483	0.709341	0.762754	2.30118	1.7645	1.33991	0.786809	0.943013	0.878516	0.365546	0.719501	0.480498	0.427335	0.736472	0.428976
0.0183744	0.0213062	0.804006	0.957541	2.54652	2.66072	0.99676	0.535892	0.761381	0.9376	0.0720956	0.772862	0.293802	0.388975	1.29543	0.739794
0.0208627	0.00378894	0.920065	0.985641	2.34191	4.07434	1.0084	0.83181	0.969768	0.941354	0.910455	0.37956	0.381432	0.508061	1.172	0.988436
0.0503373	0.0674625	0.396683	0.730328	1.75034	2.0069	1.90141	1.0584	0.953758	0.991865	0.552694	0.680768	0.289302	0.433458	0.72851	1.47952
0.00188996	0.00153371	0.856367	0.969081	4.5644	4.77076	0.904439	0.867206	0.816193	0.902529	0.161572	0.607949	0.416759	0.517099	2.15199	1.25925
0.00691512	0.0587044	0.753132	0.365335	3.2829	1.69727	0.797159	1.49713	0.962276	0.969253	0.770699	0.66043	0.533628	0.445025	0.598943	1.43543
0.0200118	0.0720969	0.861664	0.738832	2.47509	2.10413	0.996247	0.779211	0.842974	0.923644	0.419043	0.470839	0.500506	0.322404	1.50395	1.20431
0.0815432	0.00743867	0.82528	0.421442	2.01241	3.04427	0.801069	1.73988	0.912895	0.964948	4e-07	0.69016	0.411683	0.471293	1.27172	0.905439
0.0333615	0.0865004	0.74912	0.737165	2.48162	1.97062	1.02099	0.624862	0.950806	0.954921	0.555882	0.799959	0.386025	0.461226	1.27698	1.14618
0.0020802	0.00237905	0.891517	0.830239	4.3996	4.26647	0.699992	1.41244	0.943924	0.956932	0.705813	0.885971	0.470049	0.281598	1.71254	1.43414
0.0530889	0.0240064	0.810948	0.793745	2.02317	2.61983	0.97922	0.908064	0.959445	0.927251	0.764796	0.798732	0.503779	0.315254	1.85821	1.06026
0.00782325	0.0899477	0.747232	0.602576	3.1051	1.7597	1.13696	1.20402	0.94263	0.887358	0.605509	0.421406	0.391746	0.378652	1.38641	1.19685
0.02353	0.0451353	0.941459	0.813554	2.5582	2.17131	0.79146	1.05143	0.935254	0.968741	0.74388	0.775089	0.36011	0.445978	1.2445	1.10279
0.0404228	0.0188984	0.761304	1.01016	2.0151	2.7027	1.09952	0.835959	0.955175	0.999999	0.756237	0.792331	0.518715	0.475662	1.03713	1.37498
0.0208469	0.0145123	0.666277	0.930259	2.57701	2.87999	1.62071	1.11898	0.97522	0.931324	0.93468	1.04811	0.430532	0.402392	0.622428	1.1176
0.0341755	0.0506204	0.729278	0.70958	2.2893	1.88729	1.31932	1.41752	0.91276	0.922977	0.458515	0.577622	0.620264	0.430161	1.08251	1.45505
0.00302761	0.0461216	0.890763	0.692752	4.11555	2.21274	0.806272	1.42006	0.909482	0.839088	0.472366	0.106727	0.287617	0.318624	1.69447	1.24545
0.0061011	0.00760518	0.854745	0.334253	3.41822	3.09077	0.91549	3.01829	0.877809	0.827006	0.361328	0.298214	0.380464	0.346599	0.969543	1.08294
0.0895694	0.0155911	0.705879	0.862056	1.70977	2.75963	1.11939	0.778776	0.933385	0.964611	0.69443	0.627856	0.339507	0.508331	0.898682	0.696017
0.0536782	0.0340689	0.715724	0.740651	2.226	2.27261	1.07607	1.14072	0.920439	0.844944	0.486005	0.123849	0.504602	0.400658	0.421511	1.01046
0.00286846	0.00433601	0.459093	1.10085	3.92967	3.80329	2.79061	0.490175	0.890431	0.928433	0.406167	0.583108	0.364409	0.185932	1.04916	0.926558
0.00731877	0.0523912	1.09897	0.782702	3.42825	2.3498	0.445034	0.934835	0.924338	0.917534	0.922427	0.495931	0.586134	0.404245	1.05724	0.916641
0.0510337	0.0136549	0.643999	0.900405	1.87925	2.90015	1.29499	1.0751	0.867199	0.926631	0.631582	0.296395	0.47125	0.427637	1.92067	1.20225
0.045793	0.0741098	0.606322	0.84555	2.25315	1.96772	1.41495	0.76172	0.921765	0.965224	0.540725	0.519871	0.442007	0.469557	0.854448	2.2528
0.0129991	0.00754929	0.857909	0.874192	2.67687	3.40619	0.813435	1.18422	0.967431	0.953044	0.768432	0.793418	0.387356	0.448474	0.995334	1.20712
0.0275003	0.0252356	0.786386	0.603011	2.34918	2.33531	1.36825	1.66399	0.960823	0.824843	0.62992	0.0061499	0.357368	0.442652	1.04794	1.62999
0.00396207	0.048957	0.766331	0.707111	3.7625	2.18399	1.35563	1.03023	0.936586	0.953409	0.389078	0.435947	0.396943	0.555108	1.14354	2.08738
0.00123255	0.0415645	0.840889	0.759839	4.91148	2.31139	0.800401	1.10122	0.93784	0.941473	1.03333	0.4181	0.47974	0.524652	1.57896	1.70213
0.0130908	0.0194244	0.749223	0.873812	2.76072	2.74457	1.69385	0.869777	0.969413	0.95678	0.822586	0.894205	0.516886	0.206434	1.06645	1.35699
0.00810593	0.0373359	1.06539	0.664486	3.59767	2.21263	0.773538	1.31258	0.917833	0.942901	0.0511353	0.844232	0.483245	0.403001	1.68421	1.32462
0.0905587	0.0691495	0.697343	0.925806	1.90061	2.12786	0.927608	0.647935	0.914911	0.908868	0.287668	2.6e-06	0.520601	0.372511	1.22965	0.7868
0.0208071	0.0591736	0.671131	0.799138	2.32427	2.29249	1.56169	0.951137	0.946344	0.870817	0.660648	0.0889489	0.282036	0.468326	1.02297	1.37104
0.0282936	0.0352826	0.491821	0.712117	2.24079	2.3788	2.04989	1.10617	0.932534	0.941733	0.501773	0.69074	0.241993	0.450989	1.15716	0.994043
0.00545495	0.015548	0.971162	0.675469	3.62229	2.52623	1.01989	1.25188	0.964819	0.934357	0.44092	0.674335	0.217722	0.486019	0.944451	1.71694
0.0010704	0.0464411	0.844505	0.80747	5	2.2575	1.02831	0.698936	0.947584	0.987641	0.595865	0.849715	0.533793	0.511173	1.06354	0.322144
0.0107869	0.0935448	0.743334	0.550689	2.93493	1.7101	1.33429	1.49518	0.966013	0.91903	0.788741	0.000712	0.61119	0.422761	2.17042	1.73466
0.0223484	0.00245799	0.877214	0.928977	2.60593	4.20018	0.791549	0.905528	0.94359	0.914412	0.538113	0.202112	0.403987	0.525974	1.50033	1.86655
0.0614582	0.0617287	0.695168	0.787149	1.96749	2.17646	1.06946	1.0619	0.943729	0.850668	0.649197	0.0998956	0.364988	0.342329	0.637196	1.65125
0.0075266	0.0581022	0.834814	0.709117	3.35192	2.16287	0.862243	1.085	0.883366	0.97874	0.130676	0.749568	0.394042	0.445371	1.10792	2.0134
0.031607	0.0228277	0.764714	0.552828	2.27407	2.3002	0.896278	1.73219	0.969727	0.941772	0.782851	0.49343	0.491128	0.470016	1.70869	0.615632
0.0390677	0.0392	0.633339	0.82032	2.20824	2.25345	1.41773	1.08775	0.951193	0.93039	1.19373	0.76235	0.40474	0.31431	0.73174	1.16716
0.0222896	0.129931	0.844618	0.685646	2.53563	1.91179	0.769223	0.703953	0.842024	0.973236	0	0.519496	0.466797	0.521221	1.72513	0.74087
0.02677	0.0444582	1.03544	0.524966	2.58102	2.01317	0.320017	1.79621	0.936749	0.946367	0.494851	0.4751	0.234909	0.389368	1.48322	0.98558
0.0442387	0.00581017	0.400897	0.763562	2.03604	3.37804	1.94765	1.69712	0.937289	0.950552	0.482557	0.621877	0.359006	0.33175	1.64363	1.90399
0.0361722	0.0413258	0.976023	0.727499	2.51254	2.24197	0.575479	1.04917	0.952099	0.963884	0.666136	0.753548	0.43809	0.293311	1.18327	1.27509
0.0298044	0.0311017	0.669802	0.643984	2.48911	2.29118	1.34123	1.47572	0.967384	0.919447	0.594848	0.459357	0.647266	0.360094	1.33153	1.24989
0.0671048	0.057788	0.687781	0.781941	2.20196	2.12549	1.09458	0.846972	0.946657	0.833322	0.625393	0.379942	0.451927	0.357291	1.77625	1.16128
0.0913792	0.0678619	0.691106	0.842007	2.05882	2.14231	0.78777	0.751937	0.971343	0.933688	0.842085	0.678514	0.392223	0.405557	1.23922	0.462101
0.00654995	0.0306088	0.969888	0.895291	3.35398	2.48373	0.810999	0.898977	0.896562	0.969978	0.44131	0.830935	0.459712	0.377904	1.80389	1.92356
0.0180391	0.0392373	0.739677	0.555829	2.46374	2.14028	0.991232	1.18343	0.949288	0.862336	0.620511	0.0861687	0.42649	0.394509	1.28817	1.43525
0.0916947	0.0501636	0.80598	0.735858	1.99477	2.07374	0.629499	1.24036	0.991831	0.955989	0.312655	0.618061	0.256052	0.396807	1.03249	1.34892
0.00948756	0.0109197	0.77251	0.84107	3.18946	3.28178	1.11903	1.21949	0.98331	0.945977	0.42566	0	0.33221	0.507672	0.900279	1.57957
0.017146	0.00698059	0.910378	0.650523	2.8598	3.40754	1.0362	1.85345	0.975267	0.926256	0.813161	0.925498	0.516411	0.554967	1.30503	0.85212
0.0273108	0.0191905	0.787565	0.871381	2.38045	2.62207	0.779468	1.00799	0.934322	0.949019	0.851403	0.542031	0.647022	0.520925	0.892399	1.05898
0.00238014	0.0918773	0.835984	0.798308	4.45999	2.00328	1.53256	0.851805	0.920143	0.939935	0.565111	0.0602257	0.436979	0.401918	0.497168	1.53404
0.00228648	0.0531843	0.811349	0.376272	4.3886	1.9641	1.13599	2.17715	0.908033	0.930933	0.444472	0.689133	0.5209	0.459838	2.8267	0.531991
0.0188149	0.0834977	0.902269	0.435893	2.62331	1.95113	0.840624	1.55752	0.940095	0.905676	0.662082	0.140543	0.421642	0.482514	2.04293	0.745292
0.0668236	0.00773701	0.545296	0.75859	1.88611	3.54662	1.88023	1.75115	0.956567	0.972478	1.02903	0.710862	0.467263	0.383279	0.035604	1.14545
0.0901812	0.0549184	0.736908	0.647767	2.0438	2.06036	0.870982	1.03439	0.956209	0.96622	0.290848	0.939291	0.408237	0.528738	1.29966	0.569179
0.0304351	0.0508046	1.0532	0.740571	2.4461	2.07989	0.590556	1.0301	0.925734	0.901505	0.787175	0.485872	0.511523	0.575304	0.501507	0.654676
0.047371	0.0221433	0.657508	0.837264	2.0064	2.46244	1.29322	0.745544	0.92749	0.988658	0.757695	0.596656	0.281067	0.454398	1.7e-05	1.24004
0.0737104	0.0348537	0.888678	0.769166	2.15238	2.33352	0.692042	1.07796	0.935521	0.948246	0.596033	0.430258	0.470039	0.574923	1.4272	0.93315
0.0436869	0.0642559	0.754848	0.859476	2.1829	2.00429	0.922237	0.750748	0.873567	0.938661	0.0376924	0.45176	0.458763	0.407774	1.24014	0.761902
0.104792	0.0474307	0.777706	0.631023	1.86941	2.16602	0.961575	0.97482	0.904928	0.916054	0.478481	0.360039	0.469449	0.482648	0.614519	1.7682
0.0116907	0.00207182	0.736382	0.487034	2.81125	4.22379	1.45592	2.82884	0.758539	0.89614	1.06e-05	0.0407742	0.396323	0.382866	0.780994	0.942108
0.0466995	0.0684663	0.921737	0.890744	2.28549	2.21126	0.771539	0.607781	0.952101	1	0.807147	0.692407	0.386788	0.58936	1.75214	1.66867
0.0401583	0.0279737	0.686578	0.76782	2.27411	2.35934	1.37502	0.962271	0.928424	0.964365	0.249159	0.980936	0.486607	0.338165	0.719126	1.31126
0.106408	0.0302737	0.660754	0.767115	1.71966	2.25129	0.774249	1.00648	0.951205	0.911531	0.708819	0.375082	0.415398	0.332394	0.940689	0.862114
0.00604214	0.0789665	0.764776	0.556435	3.30221	1.75307	0.963572	1.19329	0.961441	0.944118	0.654016	0.38394	0.508244	0.397367	1.43221	1.90162
0.0261225	0.0299004	0.736052	0.893468	2.37385	2.3254	1.05325	1.08384	0.945187	0.920397	0.780721	0.713106	0.544192	0.319211	1.4225	0.99502
0.044216	0.0327353	0.740789	0.654224	2.27542	2.25587	1.05684	2.04076	0.938376	0.947626	0.969962	0.557021	0.273063	0.393858	1.57804	1.00666
0.0740195	0.040568	0.655387	0.961538	1.9921	2.36838	1.13236	0.783265	0.913124	0.971292	0.2067	0.510047	0.423631	0.443213	1.38911	1.81756
0.0402272	0.0336457	0.84648	0.001196	2.22418	1.61172	1.08306	1.45304	0.950916	0.934667	0.57854	0.859178	0.422532	0.428169	1.02579	0.528161
0.00149473	0.00495601	0.688555	0.972004	4.48216	3.91904	1.23787	1.0558	0.976524	0.932823	0.750313	0.766618	0.41556	0.537949	1.11231	2.11276
0.0737407	0.0166767	0.82925	0.784197	1.87309	2.65727	0.883428	0.976433	0.996885	0.959013	0.791798	0.530141	0.538852	0.34058	0.265214	1.34786
0.0322518	0.0266177	0.737059	0.675461	2.41392	2.21364	1.09702	1.08254	0.932944	0.914046	0.948628	0.407344	0.474078	0.429218	1.64344	1.22483
0.0440938	0.0409458	0.620992	0.900701	2.03905	2.2765	0.877796	0.662904	0.973181	0.939442	0.863725	0.411681	0.371579	0.393307	1.70373	1.09191
0.00111545	0.0379416	0.79436	0.8658	5	2.36619	0.771333	0.680716	0.802489	0.948703	0.172684	0.787794	0.447464	0.427801	1.00193	1.90367
0.0438957	0.00969661	0.898265	0.805786	2.14496	3.30529	0.841959	1.23935	0.851519	0.966223	0.501042	0.753643	0.409899	0.56966	0.923845	1.77555
0.0692692	0.00862891	0.604767	0.773972	2.02318	3.03615	1.21288	1.45797	0.972331	0.969002	0.635468	0.42786	0.306216	0.40758	0.774481	1.34069
0.0422563	0.0354271	0.872593	0.801771	2.34202	2.27249	0.791856	0.952259	0.906329	0.959283	0.215638	0.605569	0.338101	0.473848	2.06485	0.76994
0.0411842	0.0186574	0.79352	0.727359	2.27118	2.66476	0.806689	1.00505	0.954677	0.926558	0.776793	0.643805	0.369137	0.48306	0.781057	0.680206
0.00987119	0.0697123	0.256639	0.614174	2.72343	2.12096	2.86142	1.07748	0.940169	0.956578	0.595091	0.674344	0.315026	0.360552	0.910011	0.493559
0.0288002	0.00640742	0.947211	0.938604	2.36511	3.28935	0.76212	0.967382	0.991295	0.928013	0.642499	0.440449	0.363447	0.390542	0.975993	1.59171
0.0598385	0.034946	0.563277	0.715288	2.15413	2.36251	1.04137	0.873988	0.908581	0.920623	0.016799	0.655226	0.431927	0.52532	1.64131	1.95598
0.0444864	0.0393262	0.749007	0.795453	2.24536	2.28637	1.30412	1.14522	0.981425	0.955712	0.748963	0.553896	0.416303	0.385331	2.80842	1.46519
0.0466016	0.00541715	0.925078	0.774403	2.2746	3.71811	0.706026	1.17656	0.884607	0.981046	0.318006	0.727114	0.436915	0.371274	1.72703	0.74078
0.0226533	0.0148251	0.872406	0.889956	2.40769	2.83228	0.811289	0.928921	0.976984	0.886201	0.657657	0.272807	0.346169	0.468434	1.14338	1.01724
0.0381156	0.0114332	0.640332	0.825732	2.10279	3.00252	1.00105	1.12455	0.928112	0.963861	0.477983	0.600848	0.410131	0.382732	0.963183	1.06121
0.0187882	0.0274786	0.500864	0.971079	2.60893	2.48382	2.47709	0.818167	0.956512	0.914288	0.414772	0.556533	0.602159	0.370383	1.62744	1.21593
0.0160922	0.0522291	0.902458	0.65735	2.84811	2.11483	1.16063	1.41595	0.955357	0.970681	0.768338	0.760165	0.448911	0.37701	1.75114	0.63737
0.034677	0.0267087	0.69663	0.97708	2.46367	2.60198	1.43023	0.81059	0.949677	0.985712	0.615692	0.825531	0.34614	0.367277	1.16181	1.1753
0.0319534	0.0643262	0.768722	0.895584	2.4054	2.28071	0.920982	0.516816	0.92092	0.901374	0.0917161	0.332895	0.483975	0.592596	1.17449	1.39916
0.0170941	0.00757028	0.669178	0.903991	2.5524	3.33917	0.945684	1.24182	0.931185	0.960338	0.711098	0.843422	0.34255	0.367148	1.65952	1.70215
0.0420598	0.00801295	0.792189	0.898486	2.38217	3.21269	0.823268	1.05187	0.90062	0.931824	0.0420852	0.660934	0.312814	0.398863	0.657343	1.34519
0.0196123	0.0264941	0.838044	0.699945	2.58386	2.26308	0.938237	1.24785	0.965506	0.905033	0.59637	0.30878	0.477847	0.432989	0.668947	1.41971
0.0702554	0.0120058	0.700719	0.745189	2.01176	2.88522	1.04207	0.985358	0.901559	0.84739	0.290136	0.291648	0.435571	0.315945	1.42248	1.08996
0.0436315	0.0332525	0.708244	0.673159	2.11978	2.18528	1.0399	1.70379	0.912731	0.935343	0	0.285917	0.465099	0.454108	1.43717	0.526883
0.0326389	0.00781043	1.13683	0.878937	2.64038	3.41189	0.655166	1.14902	0.956749	0.924991	0.793651	0	0.488085	0.463866	1.00976	0.891058
0.0205422	0.0419911	0.666201	0.531904	2.5386	2.21709	1.22321	2.11731	0.874326	0.917552	1e-07	0.777877	0.359736	0.360898	1.00544	1.35454
0.0145738	0.0571331	0.692492	0.931921	2.77974	2.2513	1.90033	0.607598	0.906331	0.946585	0.180352	0.501419	0.329004	0.248264	0.705876	0.823956
0.0589648	0.0198789	0.750217	0.823294	1.82201	2.15184	1.10241	0.837621	0.92912	0.921611	0.697867	0.684021	0.354739	0.416422	1.91247	2.23034
0.012145	0.00867402	0.719872	0.67172	2.98548	3.05809	0.992309	1.4449	0.931428	0.954739	0.538693	0.873789	0.706278	0.466051	0.887274	1.48346
0.013915	0.0271742	0.790187	0.74018	2.96259	2.55428	1.1474	1.25002	0.913405	0.764273	0.511894	0.0004927	0.397464	0.394427	0.935649	0.703481
0.0417378	0.0224669	0.633029	0.837295	2.20289	2.39704	1.74043	0.858136	0.946717	0.914166	0.612328	0.736931	0.358294	0.448154	1.09684	1.21479
0.0442857	0.0116927	0.663679	0.824295	2.26977	2.98761	1.2012	0.768021	0.947291	0.820372	0.742298	0.0168955	0.350761	0.239156	1.82534	2.99277
0.0703468	0.00120176	0.779834	0.651994	2.1844	4.86843	0.787936	1.55503	0.962821	0.91695	0.774024	0.13681	0.360654	0.421293	0.789669	1.84107
0.0304471	0.0679447	0.851416	0.976581	2.43243	2.02424	1.09156	0.680865	0.885259	0.931183	0	0.508187	0.536369	0.274956	1.54038	0.576745
0.0106584	0.00993866	0.488572	0.699843	2.84143	3.11361	2.29309	1.82286	0.850957	0.906108	0.200447	0.216754	0.473179	0.635157	1.5109	1.29859
0.0849534	0.0389205	0.675063	0.82742	1.98198	2.26286	0.987551	0.819627	0.853715	0.952612	0.0001023	0.793224	0.588924	0.39557	0.673357	0.583262
0.0223104	0.0128402	0.746555	0.720885	2.45715	2.87417	1.08088	1.33545	0.931268	0.95917	0.553609	1.05222	0.411518	0.250942	1.22373	0.573319
0.0261246	0.00735413	0.64362	0.676074	2.51239	3.26168	1.57481	1.19215	0.893155	0.904273	0.507915	0.511205	0.305318	0.445169	0.817755	1.31529
0.0128623	0.0183863	0.779105	0.70742	2.90306	2.77371	1.33665	1.26687	0.92293	0.93792	0.310085	0.635677	0.339347	0.326512	1.38836	1.1199
0.0850751	0.0941268	0.686288	0.678625	1.9309	2.09871	0.757841	1.05651	0.892885	0.949943	0.320392	0.746364	0.46768	0.483176	1.16076	0.403537
0.0160439	0.0327751	0.56198	0.622279	2.649	2.17109	1.78896	1.48514	0.961746	0.962567	0.713087	0.599062	0.435328	0.643915	1.44789	1.1382
0.0432523	0.0326091	0.729744	0.560342	2.09228	2.15147	1.18896	1.63223	0.948393	0.950203	0.589173	0.660434	0.359402	0.263135	0.753033	1.6935
0.0246941	0.074078	0.666373	0.682643	2.35967	2.19598	1.2202	0.886144	0.871868	0.935077	0.465583	0.436344	0.605827	0.491301	0.826062	1.21621
0.109889	0.0136628	0.740578	0.919724	1.89207	2.95328	0.80948	1.03391	0.916373	0.959924	0.848211	0.797264	0.476033	0.564448	1.51448	1.06444
0.0183633	0.00896322	0.644188	0.481663	2.61467	3.02487	1.6461	2.23906	0.93988	0.951989	0.599653	0.62401	0.309713	0.419345	0.360503	1.02537
0.0501726	0.0325733	0.769793	0.894957	2.1582	2.51207	1.06713	0.94183	0.949408	0.961087	0.290176	1.05759	0.462016	0.465041	1.27969	0.835321
0.097953	0.103222	0.872749	0.584244	1.83364	1.85589	0.800484	1.3335	0.91161	0.940369	0.761457	0.649331	0.516191	0.380035	1.28442	1.09359
0.0562856	0.0398432	0.716549	0.86377	1.89763	2.24532	1.0581	0.739955	0.890968	0.965819	0.49846	0.452605	0.206744	0.379931	0.625049	0.923948
0.0132406	0.102753	0.812718	0.526624	2.72309	1.79174	1.40834	1.52333	0.961984	0.926317	0.460506	0.722284	0.394902	0.549974	2.08364	2.44088
0.0306807	0.059869	0.737384	0.635225	2.27073	2.01967	1.1759	1.10964	0.949448	0.944451	0.528692	0.657441	0.409657	0.494066	1.60163	2.02298
0.0790894	0.0415182	0.707233	0.597067	2.06781	2.19494	0.813231	1.34501	0.931379	0.728447	0.659177	0.139627	0.37295	0.569212	1.54671	0.217813
0.00196686	0.0516833	0.604439	0.673874	4.29247	2.17546	2.04993	1.02977	0.959697	0.9281	0.648225	0.577024	0.500695	0.535921	0.636063	1.16483
0.0445214	0.0850527	0.776579	0.843471	2.17957	1.86773	0.920725	0.683332	0.898257	0.932099	0.735328	0.753115	0.5069	0.466641	1.23103	1.69278
0.0224059	0.0783672	0.609679	0.451591	2.37986	1.77991	1.94655	1.47834	0.953116	0.988289	0.668975	0.856927	0.571599	0.524442	2.12333	1.04209
0.0614699	0.00738113	0.443302	0.827252	2.00829	3.56146	1.73264	1.27579	0.955269	0.957084	0.378551	1.09021	0.464801	0.47242	0.820569	1.10655
0.0522803	0.0475281	0.772589	0.693538	2.14669	2.12529	1.0936	1.33813	0.768776	0.994288	0	0.506482	0.404987	0.427115	2.60209	1.52592
0.0383905	0.0363653	0.935961	0.848728	2.43748	2.09709	0.584377	0.975561	0.989371	0.952274	0.863684	0.764529	0.33116	0.444863	0.962895	1.31741
0.0358127	0.0195748	0.731733	0.407884	2.03979	2.38074	1.49434	2.49021	0.930369	0.959569	0.526477	0.528386	0.503626	0.356397	1.44825	0.734884
0.0762614	0.0308346	0.778333	0.736661	2.00039	2.24769	0.885066	1.08138	0.977767	0.896511	0.585695	0.518151	0.233433	0.255604	1.59399	1.47577
0.059889	0.00684139	0.809494	0.573239	2.12697	3.33763	1.17951	1.84804	0.842598	0.936701	7.9e-06	0.442475	0.304234	0.487694	1.64103	0.963111
0.0352951	0.0211527	0.777041	0.669695	2.12241	2.42363	1.31652	1.00321	0.954526	0.94053	0.681296	0.827243	0.252186	0.373079	0.528985	1.57009
0.00768282	0.0399589	0.779892	0.844047	3.38839	2.20738	0.994636	0.776612	0.932421	0.951723	0.341893	0.576582	0.395321	0.447327	0.978839	1.04474
0.0124396	0.00531488	0.729143	0.852671	2.91061	3.74998	1.40444	1.00551	0.951978	0.926099	0.944736	0.665587	0.39638	0.380941	1.58694	0.088202
0.00459489	0.0843735	0.789229	0.695556	3.50086	1.89548	0.935626	0.940879	0.922335	0.989648	0.622207	0.776632	0.391776	0.486966	1.22747	1.33796
0.00664436	0.0290334	0.566972	0.45877	3.38237	2.11181	0.997786	1.67609	0.953247	0.934046	0.615236	0.549189	0.374917	0.480737	1.31956	1.12452
0.0269234	0.040571	0.743482	0.878261	2.42269	2.24648	0.799354	0.634154	0.904898	0.953067	0.709028	0.826391	0.465825	0.501616	1.80398	1.76773
0.0543328	0.00315448	0.740822	0.72681	2.19204	3.84352	0.986904	1.519	0.959835	0.914575	0.845393	0.657206	0.499499	0.60668	0.829635	1.64201
0.116858	0.029753	0.874862	0.566975	1.88527	2.24537	0.576444	1.73403	0.853803	0.960734	0.0100016	0.516331	0.472858	0.487608	2.15151	1.54763
0.0151723	0.0197029	0.809134	0.651112	2.70442	2.5366	1.27001	1.027	0.929427	0.96077	0.465355	0.632475	0.583673	0.3202	1.25712	1.18876
0.0138961	0.0368196	0.638055	0.877314	2.70453	2.28324	1.47396	0.982483	0.924775	0.883849	0.695299	0.254194	0.467549	0.401754	2.00672	0.84147
0.00432799	0.00958435	0.882084	0.707925	3.72667	3.18312	1.1269	1.55689	0.851619	0.945427	0.0002017	0.458322	0.264881	0.548119	0.931136	0.797047
0.0280924	0.101097	0.666661	0.742492	2.33488	2.00927	0.846195	0.934818	0.957617	0.984438	0.853136	0.601181	0.43644	0.598845	1.6429	1.2513
0.00755739	0.0166175	0.732838	0.815546	2.89984	2.89597	0.714793	0.971517	0.96614	0.989725	0.685623	0.860243	0.469193	0.401527	1.46534	1.76376
0.0523015	0.0533163	0.609029	0.778261	2.05012	2.32205	1.54383	0.876913	0.950733	0.921173	0.696481	0.529168	0.310604	0.472505	1.23947	1.64891
0.0145255	0.0327178	0.906249	0.565882	2.77324	2.05344	0.855843	1.1075	0.909616	0.932008	0.541541	0.512578	0.431054	0.568781	1.49887	1.03188
0.0146256	0.0194089	0.696122	0.83184	3.00716	2.44572	1.59006	1.10632	0.898964	0.950815	0.395297	0.54767	0.524626	0.371531	0.683354	1.15223
0.00187248	0.0226271	0.712275	0.625973	4.27461	2.57942	1.36236	1.6092	0.921181	0.93609	0.500475	0.734225	0.436511	0.452151	1.00277	0.902362
0.00130909	0.00384996	0.914549	0.513686	4.91177	3.76895	0.848754	2.06912	0.921541	0.990556	0.584828	0.602175	0.422017	0.426654	1.63467	0.867139
0.0277287	0.0301125	0.794974	0.81491	2.27511	2.37155	0.82112	1.00788	0.981886	0.999546	0.811416	0.912272	0.48449	0.357332	1.0529	1.25677
0.0593446	0.0550125	0.758811	0.565277	2.15542	2.04865	0.97054	0.949886	0.859957	0.971929	0.12718	0.521192	0.453185	0.429091	0.748082	1.31995
0.0233681	0.0465013	0.97985	0.838439	2.64326	2.25526	0.672374	0.77921	0.960577	0.965081	0.672497	0.813414	0.346515	0.388762	1.11884	1.56955
0.0376547	0.0047911	0.909246	0.653441	2.36421	3.4387	0.698215	1.93191	0.977714	0.988957	0.754308	0.908466	0.360836	0.494214	1.15549	0.35301
0.0508682	0.0649072	0.620881	0.608982	1.85422	2.05908	1.41502	1.02272	0.950089	0.928681	0.282893	0.586023	0.520895	0.500792	0.89446	1.77522
0.074457	0.0220633	0.694984	0.991136	2.06346	2.68343	0.973699	0.825718	0.938786	0.858064	0.657203	0	0.528009	0.445912	1.22554	1.22639
0.0537619	0.0615998	0.588777	0.789961	1.97269	2.06306	1.3751	0.971085	0.981523	0.894961	0.615582	0.000747	0.22913	0.454769	1.94999	1.63576
0.038503	0.0643248	0.344041	0.824147	2.15807	2.00116	2.41285	0.945266	0.874107	0.961089	0	0.59423	0.496417	0.483804	0.972395	2.14951
0.0281221	0.0898283	0.850243	0.868661	2.29043	1.99632	0.653785	0.829206	0.944305	0.872886	0.781896	0.203131	0.310491	0.440964	1.29445	1.69208
0.0133457	0.0170665	0.792795	0.551673	2.61613	2.24959	1.03882	1.5978	0.994038	0.939218	0.62218	0.774269	0.511079	0.419502	1.69638	1.74319
0.0729779	0.0395575	0.719959	0.805622	1.84606	2.38759	1.26637	0.960665	0.940393	0.966354	0.540194	0.462147	0.506737	0.389292	0.511213	1.23883
0.0653921	0.0273894	0.86136	0.73276	1.89562	2.60247	0.978367	1.48012	0.921837	0.956035	0.429742	0.579538	0.609565	0.335272	1.23089	2.05709
0.00259936	0.0309627	0.879302	0.879396	4.17459	2.52529	1.00811	0.901927	0.933675	0.934025	0.622912	0.698474	0.54467	0.455628	0.589597	2.0499
0.0185257	0.0314854	0.593039	0.647699	2.52038	2.53404	1.83721	1.41482	0.933579	0.911996	0.209781	0.65351	0.399007	0.522684	1.33187	0.758937
0.00782278	0.00250813	0.815855	0.889818	3.02658	4.38411	0.958556	0.888115	0.961426	0.952066	0.681315	0.332043	0.44695	0.556683	1.71578	1.46902
0.013196	0.0513805	0.5316	0.742662	3.08314	2.19006	2.31601	0.814003	0.955167	0.890519	0.831912	0.650332	0.369455	0.286624	2.16373	1.53334
0.0437041	0.0248905	0.548547	0.60498	2.05421	2.22223	1.37052	1.71151	0.948877	0.966791	0.646666	0.583955	0.424824	0.297569	1.60863	0.919139
0.0164429	0.0204458	0.735922	0.89921	2.65069	2.64534	1.17655	0.992166	0.897455	0.89715	0.455747	0.0021478	0.4709	0.556675	2.20381	0.789709
0.00251437	0.00251728	0.759634	0.645063	4.13383	4.3826	1.38483	2.21027	0.947517	0.944567	0.744694	0.718114	0.269364	0.527811	1.36774	1.24284
0.00968277	0.0242567	0.567551	0.476581	2.87329	2.21924	1.80391	2.16901	0.937667	0.936919	0.389342	0.197435	0.541492	0.359667	1.03871	1.33338
0.0584522	0.0587857	0.559739	0.679165	1.82039	1.88396	1.50731	1.3391	0.904072	0.928306	9.21e-05	0.579975	0.433756	0.377523	1.13057	1.55058
0.0217231	0.0615079	0.923313	0.710541	2.59964	1.98723	0.695969	0.707865	0.945653	0.906164	0.778665	0.462786	0.431277	0.490587	1.27775	1.23123
0.0375892	0.0780261	0.734733	0.650978	2.28728	1.79282	1.09246	1.3105	0.912788	0.949102	0.201613	0.677804	0.411381	0.473142	0.545719	1.00775
0.0401851	0.0958433	0.490398	0.66272	2.04258	1.93262	1.16431	1.10204	0.932785	0.979407	0.557557	0.634906	0.552282	0.58743	2.40891	1.56752
0.0074204	0.040978	0.81418	0.864076	3.40056	2.21215	1.04737	0.844477	0.906008	0.919735	0.692398	0.217226	0.39549	0.401216	1.17206	0.890682
0.0270489	0.00892327	0.706799	0.76242	2.27616	3.22827	1.04145	1.23244	0.786549	0.80396	0.256409	0.189941	0.33172	0.437785	2.14837	1.32083
0.0141519	0.0352146	0.715316	0.842756	2.80937	2.30016	1.55327	0.77135	0.926688	0.896603	0.648567	0.655203	0.499395	0.418768	1.00572	0.724847
0.0129948	0.0486368	0.386373	0.619239	2.58449	2.1121	2.29012	1.33771	0.932906	0.895734	0.644507	0.335404	0.323796	0.475988	0.514979	1.70001
0.0802291	0.0192037	0.744043	0.551693	1.81737	2.4894	1.17127	1.95787	0.859191	0.920187	0.494823	0.44905	0.413193	0.419653	0.836392	1.07251
0.0183597	0.0336707	0.795024	0.789207	2.69312	2.37395	1.19271	1.20614	0.950387	0.93181	0.844116	0.0041865	0.260595	0.392328	1.99512	1.1818
0.0399894	0.0234592	0.401669	0.945686	2.06543	2.50425	1.95591	0.799529	0.93534	0.893141	0.374333	0.500694	0.522544	0.640104	1.21585	0.494962
0.0705882	0.0318767	0.614982	0.681774	2.30015	2.25098	1.23116	1.4304	0.913661	0.883082	0.532876	0.649657	0.48294	0.270267	1.36013	1.01099
0.0664351	0.0240238	0.843034	0.728003	2.08727	2.48312	0.795963	1.43354	0.880554	0.980254	0.0756389	0.428072	0.474859	0.388261	0.950462	1.01235
0.0208709	0.00322624	0.571968	0.63283	2.39693	3.79544	1.75311	1.54783	0.94738	0.943333	0.816957	0.450284	0.48506	0.473515	0.833929	1.39926
0.0419314	0.00519615	0.703792	0.659315	1.98511	3.85306	1.25196	1.95284	0.917342	0.90901	0.0161894	0.155887	0.415438	0.600354	1.02778	1.54532
0.09122	0.018269	0.515253	0.716854	1.64417	2.51403	1.47857	1.38756	0.924135	0.875372	0.687505	0.0625577	0.386368	0.312839	1.82407	0.990278
0.0312054	0.0388637	0.869951	0.792117	2.31114	2.44817	1.18441	0.979514	0.971258	0.957119	0.573529	0.937668	0.419296	0.43586	1.1581	0.215019
0.0341145	0.00866766	0.757871	0.700955	2.29007	3.07361	1.40118	1.66366	0.830424	0.962752	0.160405	0.727551	0.490276	0.447982	1.25337	1.64974
0.0213678	0.00121947	0.869368	0.80724	2.6307	4.93334	1.22104	1.20118	0.970043	0.941111	0.701153	0.770252	0.312847	0.425953	1.23575	0.687306
0.0210733	0.0011195	0.8204	0.824144	2.44215	4.96269	0.924954	1.11922	0.864737	0.956302	0.115379	0.621515	0.494194	0.418786	2.4111	0.7592
0.00823848	0.00214752	0.915544	0.67261	3.39174	4.12286	0.948439	0.76635	0.919868	0.928281	0.309329	0.356288	0.449888	0.453788	0.9656	1.10087
0.0573031	0.251923	0.827696	0.422375	2.32457	1.37757	0.650438	0.956713	0.957988	0.928087	0.943697	0.639123	0.488132	0.64148	1.48215	1.02861
0.00146542	0.0326256	0.649832	0.998148	4.446	2.42661	1.33934	0.566796	0.962059	0.950437	0.669793	0.599515	0.455816	0.507077	1.50649	1.11962
0.0178733	0.00120181	0.0180305	0.744312	2.08953	4.64063	3.62904	1.08985	0.863737	0.937259	0.534849	0.714578	0.342304	0.435385	1.63318	1.11067
0.0369794	0.109537	0.784961	0.607434	2.24258	1.84073	1.14552	1.11006	0.923785	0.939359	0.452972	0.664947	0.482505	0.429869	1.54841	1.90096
0.011414	0.0411925	0.758979	0.89428	2.77656	2.2904	1.48554	0.641117	0.873936	0.970197	0	0.765352	0.496495	0.373198	1.453	1.13677
0.0901436	0.0374552	0.326716	0.601265	1.74413	2.19501	1.83281	1.61251	0.955828	0.914192	0.740268	0.713047	0.448154	0.385231	0.731072	1.64843
0.00121678	0.0269158	0.845862	0.953209	4.83324	2.31072	0.994085	0.738535	0.905852	0.951935	0.629907	0.465592	0.423048	0.410791	1.36256	0.839951
0.0430993	0.0314708	0.594565	0.854855	2.0806	2.47961	1.40168	1.00113	0.946975	0.999719	0.744735	0.770812	0.547735	0.267043	1.58428	0.966953
0.0279188	0.0157323	0.750355	1.01362	2.40207	2.85352	1.40236	0.533878	0.936255	0.943794	0.504469	0.888606	0.315034	0.531893	1.17304	1.4139
0.0457231	0.0443201	0.44023	0.872231	1.97662	2.08895	1.46998	0.738717	0.957397	0.898765	0.515183	0.28391	0.428973	0.428125	2.05167	2.37119
0.0439218	0.0255692	0.569612	1.02817	2.15987	2.57684	1.93339	0.683891	0.985822	0.945482	0.818336	0.394636	0.503122	0.276611	2.55497	1.39599
0.0277419	0.108656	0.589612	0.735089	2.24737	1.71958	1.73379	0.937108	0.976225	0.920473	0.538542	1.03082	0.402326	0.328657	1.05069	1.15495
0.0498221	0.0521612	0.563541	0.817311	2.17821	2.12443	1.28744	0.995212	0.940836	0.884557	0.606704	0.129043	0.530721	0.39294	1.22908	0.700673
0.0579863	0.0360549	0.875952	0.625235	2.25477	2.32383	0.77402	1.41601	0.842206	0.90132	0	0.450104	0.399231	0.40278	0.841832	1.80248
0.170451	0.0288011	0.570635	0.612844	1.63552	2.26626	1.23504	1.68325	0.890036	0.770919	0.492132	5.9e-06	0.467039	0.522052	1.23847	1.29062
0.0326753	0.0469559	0.863874	0.883157	2.46479	2.14051	0.838333	0.791393	0.918998	0.936226	0.906421	0.569548	0.490381	0.420018	0.622895	0.764182
0.1037	0.0841301	0.765997	0.642876	1.85741	1.98893	0.868534	1.18805	0.945385	0.92822	0.750451	0.687319	0.416868	0.56877	1.58095	1.20826
0.011212	0.0583463	0.772007	0.830555	2.88718	2.25063	0.888005	0.8781	0.921315	0.897483	0.399304	0.637957	0.317255	0.42975	1.11437	0.250058
0.0546417	0.0196457	0.863026	0.806613	2.24486	2.80259	0.907713	1.09313	0.852773	0.883249	0.0010229	0.0013016	0.501939	0.458051	1.15107	1.21471
0.0339188	0.0589352	0.663003	0.591436	1.9873	1.85599	0.923171	1.4255	0.945749	0.958308	0.610169	0.487511	0.308466	0.517495	1.90514	2.08935
0.0385682	0.00212511	0.407888	0.73339	2.11942	4.36217	2.38165	1.30251	0.959369	0.949004	0.528503	0.466257	0.423941	0.386723	0.819535	1.19618
0.0380585	0.0110238	0.857227	0.711212	2.20446	2.88166	0.711794	1.90753	0.936795	0.916932	0.721352	0.445569	0.37787	0.543918	1.49429	1.30812
0.107603	0.0197578	0.761876	1.01808	1.86964	2.86018	0.830502	0.711098	0.94529	0.948335	0.724287	0.696244	0.411798	0.352616	1.73788	1.51492
0.0594919	0.0557087	0.733759	0.716558	2.14703	2.12229	1.03685	0.824062	0.947031	0.934	0.691539	0.388283	0.488268	0.4156	0.689249	0.936692
0.133638	0.0356268	0.779355	0.680103	1.51557	2.11428	0.693401	1.27099	0.858471	0.920392	0.432051	0.268072	0.496163	0.491291	1.33954	0.884557
0.0215493	0.0104685	0.824459	0.853967	2.49886	3.04755	0.985189	0.804235	0.897508	0.94106	0.470367	0.644907	0.407423	0.36987	1.51768	0.203629
0.00270158	0.0543865	0.945793	0.75552	4.33295	2.19105	1.1033	0.840407	0.956112	0.880915	0.465147	0.391947	0.663176	0.490738	1.57676	1.82031
0.0199515	0.0100998	0.437336	0.811786	2.40832	3.04985	1.35623	1.3846	0.950182	0.918177	0.386326	0.112921	0.420651	0.363338	2.16591	1.09617
0.0141862	0.0140319	0.633812	0.925898	2.62191	2.82622	1.25915	0.901045	0.989807	0.961028	0.463975	0.698838	0.538238	0.417415	2.66643	0.544854
0.0140248	0.0571185	0.734671	0.700194	2.8346	2.07516	0.948358	0.996099	0.849476	0.845386	0.494456	0.419594	0.433568	0.259055	0.85708	1.06386
0.0593846	0.022037	0.550245	0.974721	2.04127	2.52275	1.1141	0.797149	0.91129	0.905623	0.137341	0.848084	0.437367	0.404067	1.05188	1.11534
0.117833	0.00820743	0.399085	0.848234	1.62755	3.2143	1.40528	1.44627	0.931373	0.964732	0.675566	0.420956	0.356866	0.386099	1.48186	1.73833
0.00266892	0.0444126	0.713894	0.789343	4.2882	2.39424	1.95503	1.02355	0.920998	0.909674	0.564449	0.0588225	0.369769	0.381277	1.83302	1.31978
0.0166482	0.0444024	0.722058	0.725757	2.55086	2.1386	1.41485	0.852691	0.937488	0.965975	0.317859	0.871096	0.39308	0.493086	1.06862	1.61888
0.0518827	0.0207839	1.00481	0.688824	1.94762	2.62922	0.809123	1.16532	0.906467	0.953331	0.614626	0.728303	0.287125	0.354824	1.60526	1.18507
0.0125127	0.00915091	0.477176	0.71568	3.02399	2.98923	2.84279	1.18726	0.979127	0.993678	0.422282	0.645284	0.524762	0.539709	1.35199	0.77807
0.0362574	0.0304742	0.847273	0.970781	2.17083	2.36736	1.12793	0.842097	0.884935	0.93848	0.471795	0.554122	0.473736	0.357984	0.634017	0.775588
0.0255643	0.0191208	0.8083	0.685613	2.61207	2.63591	0.693413	1.18835	0.914072	0.970549	0.384702	0.929207	0.361529	0.379065	1.1733	1.10066
0.0299094	0.00631616	0.894504	0.833365	2.45617	3.30361	0.826979	0.888121	0.92165	0.921782	0.71703	0.362907	0.343225	0.402703	1.59953	0.695618
0.0672427	0.128735	0.550006	0.52004	1.85734	1.74849	1.29589	0.946954	0.920242	0.966526	0.542065	0.781849	0.234979	0.349073	1.31565	1.83815
0.0230674	0.0577027	0.778836	0.728548	2.33466	2.20174	1.5321	1.02204	0.923869	0.912082	0.652262	0.352689	0.378071	0.250641	1.21978	1.8232
0.0348401	0.0384852	0.678905	0.759297	2.44114	2.16034	1.28513	0.933056	0.957358	0.949646	0.66812	0.509773	0.396262	0.435355	1.3308	1.43212
0.0251059	0.0107702	0.643333	0.728827	2.43569	2.85556	1.29107	1.36894	0.982845	0.949074	0.6402	0.914373	0.36532	0.589314	1.92603	0.836699
0.0300325	0.0389215	0.788056	0.788935	2.42509	2.15807	1.09026	0.751528	0.89525	0.943407	0.248028	0.412002	0.365678	0.600038	1.94888	1.8174
0.00215284	0.00186624	1.00533	0.869651	4.45135	4.63942	1.07399	0.919282	0.965928	0.970478	0.0062177	0.711367	0.347504	0.522905	0.594243	1.79924
0.0366734	0.0104342	0.454332	0.872864	2.10279	2.96121	1.27667	0.889925	0.907872	0.986936	0.385419	0.749018	0.503455	0.427339	1.06869	0.604147
0.0589924	0.0382287	0.630368	0.942628	2.11512	2.22541	1.2134	0.693555	0.926158	0.966825	0.396717	0.754424	0.373185	0.407573	1.17509	1.70437
0.0341075	0.0420191	0.628374	0.594074	2.23803	2.24156	1.40812	1.71928	0.962448	0.964244	0.803244	0.653187	0.320763	0.469716	1.42612	1.26568
0.0336733	0.043286	0.906287	0.74186	2.45371	2.11348	0.765021	0.85407	0.946433	0.970963	0.486852	0.436258	0.475613	0.484242	1.14941	3.00455
0.0195809	0.00564909	0.703862	0.672118	2.384	3.63432	1.44994	2.20013	0.950795	0.887442	0.243409	0.0060469	0.522139	0.486101	2.00344	1.10064
0.0616716	0.0276074	0.690502	0.880819	1.91596	2.45589	0.939886	0.996675	0.978703	0.910556	0.687401	0.613927	0.378246	0.388373	2.25101	1.30785
0.0655489	0.0260501	0.789268	0.769386	2.18671	2.34199	1.06968	1.30563	0.987471	0.921274	0.730353	0.465943	0.649039	0.447054	2.06786	1.81308
0.0262503	0.0230139	0.657022	0.597583	2.55335	2.3858	1.29194	1.13302	0.948952	0.964135	0.774491	0.750115	0.457362	0.485114	1.26281	1.76688
0.100261	0.0294135	0.58721	0.864902	1.99103	2.39732	0.998086	0.999753	0.91795	0.93034	0.642088	0.328645	0.36663	0.477387	1.08345	1.17554
0.0705354	0.0748111	0.736626	0.803134	1.86218	2.09126	1.40778	0.998475	0.895467	0.952428	0.22703	0.553133	0.449465	0.388612	1.20612	1.43076
0.0251479	0.104086	0.64205	0.623746	2.33366	1.61214	1.28545	0.989636	0.952926	0.971466	0.526544	0.41114	0.376625	0.443423	0.913632	1.36025
0.0200786	0.0557728	0.712493	0.855622	2.7461	2.19887	1.53905	0.700248	0.930724	0.975178	0.670243	0.904303	0.462847	0.267355	1.14387	1.30922
0.0447735	0.0283807	0.768408	0.545356	2.16976	2.40463	1.01729	1.41702	0.938388	0.9119	0.688845	0.48018	0.419013	0.359196	1.27272	1.19369
0.0292549	0.0425138	1.00779	0.826461	2.2811	2.15891	0.695859	0.764805	0.916185	0.878592	0.263012	0.389507	0.45473	0.376341	0.548364	0.644495
0.0953576	0.0501032	0.721164	0.816096	2.04195	2.15283	0.853568	0.890155	0.891881	0.932448	0.841475	0.193282	0.42166	0.378463	1.23017	0.683231
0.0672036	0.003672	0.825111	0.738345	1.96593	4.00533	0.788377	1.31404	1	0.941997	0.720119	0.571797	0.593475	0.588338	1.88097	1.40987
0.0215067	0.0803737	0.799017	0.60759	2.7272	1.95512	0.814394	1.60173	0.930429	0.958307	0.38519	0.812041	0.453156	0.489779	0.941022	0.717074
0.0496839	0.0141381	0.83641	0.724908	2.11702	2.85287	1.1091	1.27402	0.967477	0.85714	0.665706	0.35037	0.407857	0.3039	0.983111	0.633916
0.113622	0.0276748	0.672003	0.829426	1.71193	2.4674	0.940333	0.843364	0.970273	0.919551	0.568263	0.548835	0.348584	0.459063	1.3382	1.43672
0.0560031	0.0673691	0.700635	0.583272	2.04104	2.02793	1.3473	1.17538	0.882167	0.875048	0.294833	0.000291	0.605538	0.477763	0.622583	1.44831
0.0181905	0.0161064	0.871137	0.728553	2.53188	2.86608	0.724409	1.457	0.949832	0.912765	0.917679	0.679583	0.372832	0.505815	1.14201	0.319798
0.00159452	0.00281122	0.747758	1.06774	4.71994	4.11576	1.46269	0.569065	0.942449	0.876008	0.345627	0.41916	0.383635	0.228831	1.87058	1.12305
0.0586138	0.0462868	0.834229	0.816447	2.01476	2.10409	1.07898	0.972671	0.850586	0.98896	0.0831576	0.808113	0.565287	0.346917	2.26957	1.99987
0.0298086	0.0380386	0.659701	0.573847	2.42652	2.15018	1.59949	1.30817	0.964688	0.9606	0.846194	0.556139	0.543565	0.423079	2.23209	1.44717
0.0217308	0.0839734	0.871772	0.652987	2.67286	1.81249	0.915546	1.06404	0.916719	0.960575	0.447501	0.560222	0.496384	0.59277	1.07931	1.09381
0.0472539	0.0132113	0.855447	0.773216	2.20442	2.88468	1.07209	1.39065	0.946231	0.863881	0.664399	0.0168399	0.569698	0.355352	1.26402	0.323392
0.0304038	0.0990786	0.417978	0.815418	2.07143	2.03454	1.42007	0.699249	0.975024	0.979325	0.652978	0.689169	0.554405	0.49583	1.25715	0.74396
0.0162758	0.101919	0.835462	0.558704	2.95985	1.84046	0.923715	1.39786	0.904826	0.973739	0.537023	0.399106	0.485694	0.567227	1.29942	1.07286
0.0434393	0.00128576	0.992775	0.932388	2.36481	4.94461	0.466743	0.831716	0.938062	0.947184	0.0107674	0.669687	0.464596	0.466903	1.9046	1.57098
0.0139935	0.124163	1.00111	0.748128	2.74901	1.83356	0.873876	0.7984	0.914896	0.972771	0.416776	0.641946	0.51492	0.455578	1.09464	1.18932
0.0361852	0.0208169	0.604547	0.494149	2.06846	2.60034	1.43669	2.35126	0.969637	0.970591	0.959988	0.687523	0.393044	0.249504	1.71616	1.03542
0.0363866	0.0130842	0.710188	0.808453	2.2961	2.76984	0.999688	0.845988	0.958463	0.937342	1.14277	0.571219	0.421375	0.478977	1.33892	1.52665
0.052057	0.0401118	0.791429	0.901727	2.11242	2.29558	0.662276	0.761757	0.970108	0.940886	0.588099	0.676305	0.415183	0.548358	0.903227	1.65923
0.00540731	0.0492448	0.81125	0.63247	3.59704	2.05069	0.967564	0.916488	0.925056	0.93935	0.848251	0.935823	0.31849	0.409851	1.77094	1.23704
0.0397994	0.0228853	0.786541	0.947054	2.22094	2.60544	0.906388	0.9035	0.919851	0.926373	0.864513	0.438914	0.511967	0.578391	0.737409	1.81759
0.0846223	0.0493734	0.0038785	0.0004099	1.94685	1.9499	1.404	1.01048	0.899724	0.903146	0.109458	0.130782	0.489365	0.455827	1.38005	1.0192
0.0555836	0.103192	0.438935	0.120565	2.3409	2.11458	1.00377	0.931884	0.924263	0.953721	0.468629	0.399178	0.743452	0.43167	0.973067	0.891113
0.038679	0.0440036	0.483596	0.447626	2.49211	2.34808	1.33801	1.01274	0.90997	0.849651	0.0492328	0.0001076	0.473052	0.321036	2.35136	1.87223
0.0434199	0.0100316	0.0013529	0.605274	2.12087	3.56657	2.1428	1.30675	0.931621	0.924392	0.276405	0.31488	0.394456	0.540045	1.36119	1.39538
0.0718183	0.125159	0.825573	0.182402	2.55457	2.07661	0.458966	1.58195	0.929149	0.940918	0.409222	0.361507	0.37626	0.360122	0.861926	0.956501
0.0433291	0.0453975	0.832449	0.729258	2.95536	2.7269	0.726206	1.03739	0.964418	0.923459	0.648608	0.595874	0.289655	0.381704	1.60487	1.18074
0.0953069	0.0554322	0.318405	0.770809	2.17494	2.54901	0.890181	0.806354	0.923997	0.941581	0.0144093	0.555994	0.507702	0.818132	1.50724	1.05941
0.114236	0.0623027	0.698478	0.650669	2.47664	2.24726	0.311303	0.897891	0.867319	0.834064	0.774101	0.179917	0.576448	0.390132	0.870041	1.4075
0.0646339	0.0666133	0.078381	0.76864	1.86611	2.57871	0.36857	0.545892	0.968503	0.901838	0.454275	0.246035	0.514788	0.448396	0.404501	1.89596
0.117907	0.107937	0.0001722	0.0443591	1.742	1.81906	1.10984	1.15896	0.921252	0.946606	0.666578	0.641819	0.643613	0.757339	1.40822	1.81852
0.0209694	0.136946	0.488592	0	2.85599	1.88846	1.57553	1.41474	0.920226	0.936167	0.263511	0.23136	0.50647	0.535356	0.944618	0.309988
0.0540586	0.0103267	0.866384	0.364153	2.56864	3.24679	0.502412	1.03616	0.899821	0.897989	0	0.177013	0.632915	0.552455	1.09202	1.36189
0.0315369	0.00170508	0.773882	0.843666	2.73792	5	0.705237	0.43069	0.895429	0.910252	0.0982737	0.623023	0.526297	0.528246	0.197055	1.20578
0.0938775	0.0531133	0.53767	0.617031	2.25123	2.35837	0.964431	0.569166	0.883883	0.842306	0.465492	0.0005098	0.816517	0.501823	0.655915	1.69802
0.0412212	0.0276149	0.596859	0.957254	2.53837	2.92067	0.775586	0.397864	0.921418	0.960638	0.359257	0.527313	0.527246	0.45424	0.755589	0.966189
0.0641976	0.063547	0.940466	0.771564	2.97859	2.43321	0.608269	0.216222	0.883089	0.822543	0.0928106	0.0303062	0.390159	0.333864	1.76172	0.056284
0.0273261	0.0783248	0.493995	0.679438	2.65893	2.55309	0.935735	0.695583	0.882298	0.95219	0.0003019	0.618756	0.486092	0.480971	1.30476	0.361447
0.0433185	0.0483195	0.549391	0.332618	2.35403	2.17626	1.14609	0.401511	0.91494	0.925484	0	0.587912	0.537415	0.465031	1.07526	1.62287
0.124372	0.0396504	0.0034221	0.723603	1.67217	2.76162	2.152	0.891773	0.855257	0.936078	0.244567	0.197407	0.342569	0.487146	0.386578	0.185352
0.0593112	0.0323824	0.0060963	0.655709	1.94057	2.80493	0.835448	0.941861	0.877105	0.920356	0.0270612	0.510034	0.569648	0.625868	1.28788	0.867719
0.0438518	0.119177	0.263284	0.136935	2.016	1.85326	1.07865	1.11112	0.941726	0.922196	0.492389	0.196133	0.580282	0.646054	1.4207	1.0901
0.117288	0.0737856	0.186153	0.875908	1.97568	2.77017	0.670578	0.380342	0.898816	0.922468	0.43785	0.166089	0.408651	0.425802	1.30807	0.837902
0.0670567	0.0708523	0.570216	0.208634	2.5249	2.03613	1.08754	0.928503	0.927864	0.915071	0.394572	0.0770946	0.402025	0.428369	1.02273	2.05899
0.0732683	0.0874687	0.471247	0.536489	2.43415	2.48476	1.13044	1.20777	0.934122	0.876381	0.313259	0.0005496	0.458171	0.361049	1.0691	2.50276
0.0286394	0.0544251	0.744943	0.742168	2.9394	2.58008	1.08097	0.901895	0.863466	0.918641	0.0636497	0.323401	0.456551	0.498238	1.06835	0.871343
0.0470024	0.07598	0.579019	0.304317	2.17449	2.19073	1e-06	0.853009	0.965578	0.954928	0.0503205	0.290671	0.397547	0.658205	1.298	0.688727
0.079243	0.0151822	0.0017167	0.73534	1.95648	3.5515	1.36132	1.40805	0.932253	0.923214	0.424735	0.350799	0.525638	0.523647	0.116368	1.94257
0.167882	0.0318102	0.0131796	0.719799	1.90125	2.67809	0.947281	0.677001	0.90916	0.922343	0.329307	0.506601	0.623146	0.4276	1.53825	1.89114
0.0331736	0.0863299	0.526642	0.689825	2.59213	2.60575	1.40401	0.636869	0.727492	0.883317	0.0199129	0.126927	0.405313	0.47388	1.86237	1.30863
0.0314543	0.0869604	0.79837	0.0357932	2.8566	1.85428	0.890269	0.66121	0.949179	0.950387	0.483371	0.312655	0.448199	0.388708	1.54617	0.776251
0.0033732	0.121178	0.872771	0.543975	4.25696	2.16925	0.848884	0.115472	0.918585	0.928544	0.362602	0.0815431	0.44463	0.502229	0.633016	1.51046
0.0653123	0.106196	0.891379	0.379335	2.62689	2.2982	0.527269	0.692094	0.93611	0.91374	0.0324928	0.68252	0.399033	0.600642	0.643634	0.972079
0.0145213	0.128169	0.744146	0.0633806	3.30651	1.88844	0.693775	0.812591	0.959892	0.940022	0.3492	0.238859	0.334814	0.585411	1.71037	1.48463
0.0401515	0.0868366	0.709536	0.0051866	2.69434	1.73237	1.10604	0.0640849	0.902034	0.88562	0.0106379	0.728212	0.362726	0.47375	0.951448	2.56817
0.0125523	0.0644688	0.593664	0.437866	3.06564	2.45843	0.320644	1.24234	0.928649	0.928461	0.391694	0.249482	0.398585	0.382719	0.357929	0.979643
0.0047541	0.0849621	0.805764	0.756333	4.10292	2.53058	0.986071	0.362705	0.909911	0.862418	0.268303	0.29583	0.42375	0.448345	1.55811	1.49744
0.020432	0.0136585	0.001524	0.271864	2.423	2.73009	1.18322	0.836504	0.946736	0.929748	0.204	0.531632	0.421428	0.30543	1.6305	0.393279
0.040151	0.0166207	0.674229	0.873198	2.70654	3.29331	0.946176	0.719983	0.833045	0.936024	0	0.0061	0.506086	0.5157	1.72547	1.41814
0.112949	0.0932542	0.338787	0.0009637	2.23027	2.02018	1.05379	0.514502	0.928153	0.90844	0.0007038	0.0041171	0.529299	0.438011	1.39835	3.44297
0.132561	0.0558423	0.0553504	0.561818	1.71009	2.30006	1.94432	1.20431	0.957458	0.950879	0.299357	0.51339	0.403534	0.405419	1.43342	0.590819
0.0683184	0.0135159	0.01045	0.467466	1.73198	2.7048	0.543154	0.331625	0.799337	0.912777	0.269572	0.286782	0.689659	0.53397	1.15543	1.81846
0.024148	0.0477551	0.778439	0.0811597	3.02361	2.07371	0.763944	1.34957	0.905554	0.936925	0.0892913	0.0898005	0.498003	0.638438	1.88159	1.28809
0.0470578	0.0659212	0.638156	0.688117	2.64232	2.40551	0.941211	0.773105	0.910003	0.919861	0.347439	0.419462	0.519024	0.44305	0.609115	0.425018
0.0585206	0.189508	0.651731	0.0613352	2.54471	1.65694	0.839449	1.05242	0.90722	0.917122	0.158573	0	0.427273	0.355221	2.97019	0.870802
0.0438487	0.0597252	0.600263	0.200596	2.42097	2.01412	0.603409	0.79075	0.710014	0.930774	0.0953276	0.348811	0.561683	0.377536	2.20297	1.36288
0.029615	0.0395956	0.39485	0.362678	2.46873	2.37493	0.762444	1.03542	0.919813	0.899169	0.338127	0.556988	0.368706	0.346554	1.01103	0.862404
0.11187	0.0518416	0.748343	0.175544	2.36513	2.28148	0.452968	2.48304	0.976384	0.829517	0.0507034	0.322174	0.482467	0.552747	1.06627	1.46201
0.0496103	0.0280386	0.762167	0.776933	2.8056	2.93297	0.747019	0.916905	0.847207	0.942715	0.0688675	0.406291	0.46419	0.350191	1.13134	1.87179
0.0653848	0.12126	0.717	0.403585	2.61167	2.41942	0.719692	0.305577	0.933368	0.786942	0.630631	0.0002408	0.566934	0.328525	0.818338	1.98754
0.0164493	0.0161178	0.711597	0.112711	2.75153	2.44164	0.029445	1.14255	0.903493	0.927055	0.498109	0.0084267	0.40598	0.459824	2.63092	1.6894
0.075329	0.0644911	0.624662	0.231637	2.31763	2.17866	0.357082	1.44153	0.893908	0.931806	6.5e-06	0.536501	0.316416	0.440683	1.00838	1.52036
0.0358496	0.0112007	0.43443	0.0051888	2.47608	2.88794	0.814885	0.558117	0.93355	0.917138	0.0244954	0.533098	0.393943	0.347492	1.70593	1.1527
0.0538891	0.159493	0.412681	0.0008847	2.24896	1.93053	1.07591	1.03397	0.971831	0.878057	0.564142	0.178273	0.683361	0.586143	0.137437	1.1046
0.0764257	0.00283636	0.436109	0.757014	2.09095	4.69743	0.858998	1.2765	0.821237	0.951303	0	0.477165	0.545721	0.391178	0.88239	1.24901
0.0950269	0.0609611	0.63092	0.168458	2.45166	1.96367	0.682451	0.903271	0.918714	0.923841	0.0071473	0.217805	0.360925	0.376023	1.22496	0.836348
0.119386	0.0472272	0	0.606437	1.8159	2.58984	1.17387	0.887348	0.921283	0.888183	0.776958	0.205237	0.44093	0.616759	1.03272	1.07833
0.0916411	0.0381188	0.384882	0.748377	2.0015	2.80314	0.006781	0.581302	0.889001	0.853387	0.0111513	0.13209	0.533966	0.439409	1.25378	1.20815
0.0172646	0.0950168	0.394504	0.296417	2.84143	2.23654	1.24239	1.21593	0.814889	0.95302	0.000104	0.39599	0.527693	0.292277	0.969332	0.115453
0.0451764	0.0426961	1.03221	0.67885	2.77747	2.51392	0.147899	0.430032	0.870628	0.970016	0.140583	0.705431	0.260404	0.362279	1.25737	0.265885
0.0431054	0.0329571	0.764914	0	2.70065	2.06331	0.439616	2.29097	0.849581	0.945472	0.0283957	0.0784386	0.597713	0.568684	1.67931	2.06714
0.0420066	0.130888	0.318792	0.330759	2.46327	2.02904	0.868094	0.675164	0.932927	0.845115	0.0007843	0.402215	0.423131	0.496067	1.58766	2.25418
0.0278722	0.0265852	0.732266	0.953766	2.66032	2.91668	1.02025	0.759197	0.908471	0.942756	0.401137	0.39048	0.456113	0.409577	1.82525	1.61388
0.0509047	0.0125504	0.139136	1.07881	2.03096	3.84863	1.32035	0.606941	0.941594	0.939179	0.272192	0.10507	0.43854	0.455646	0.919548	0.67754
0.0684437	0.132464	0.684455	0.0001812	2.64861	1.96583	0.596559	0.949777	0.938689	0.896771	0.356194	0.379239	0.334872	0.707765	1.9531	1.24191
0.065977	0.0380354	0.971577	0.734096	2.51604	2.51522	0.274081	0.704914	0.92293	0.924131	0.410452	0.661215	0.66599	0.481568	1.40646	0.854895
0.153435	0.0324925	0.0907412	0.619421	1.89656	2.727	0.68605	1.03204	0.882833	0.944287	0.436887	0.649678	0.642882	0.455544	0.996382	0.856111
0.0176901	0.0440333	0.118471	0.681058	2.68216	2.54335	1.59347	0.716864	0.957877	0.94889	0.529462	0.866007	0.26517	0.537439	1.2728	0.691201
0.0708483	0.0455211	0.526857	0.221497	2.36666	2.17091	1.05943	0.101818	0.874853	0.906067	0.220181	0.425354	0.39677	0.75369	1.73445	0.871307
0.0277971	0.00360354	1.0911	0.583044	3.19486	4.08106	0.564546	1.04203	0.88365	0.85379	0.353196	0	0.40432	0.474206	1.5226	1.17685
0.137918	0.0615699	0.43876	0.224951	2.17502	2.14877	0.363688	1.86314	0.829189	0.945968	0.14853	0.678557	0.592808	0.313681	0.416295	1.00508
0.0891032	0.0323312	0.602583	0.878984	2.21344	2.88703	0.066117	0.783273	0.860078	0.889712	0.0013662	0.41732	0.627736	0.499437	0.562322	1.17278
0.121485	0.049064	0.624235	0.723631	2.25197	2.52928	0.320905	0.426034	0.789925	0.866561	0.0096984	0.0401459	0.669339	0.521099	1.52888	0.893155
0.102782	0.158441	0	0.0198183	1.74591	1.81995	1.20793	0.746564	0.963409	0.867788	0.74921	0.49956	0.41188	0.489781	0.899107	1.75971
0.020576	0.0516615	0.774135	0.793472	3.36376	2.66631	1.21362	0.687822	0.923495	0.937125	0.192204	0.741245	0.577621	0.389787	1.21022	0.596587
0.0415244	0.00680588	0.968244	0.55056	3.13243	3.57689	0.966178	1.44789	0.961459	0.926127	0.317357	0.679479	0.44171	0.384236	2.60221	2.63169
0.0839637	0.0351575	0.438548	0.722849	2.26971	2.71278	1.0006	0.700141	0.9391	0.950547	0.59194	0.8104	0.641354	0.813066	1.17231	1.85323
0.0214982	0.0702587	0.700261	0.826573	3.10277	2.62531	0.929193	0.764629	0.993311	0.869618	0.587028	0.188107	0.441068	0.365682	1.17335	0.345971
0.0252444	0.0616023	0.713356	0.406073	2.91499	2.27087	0.825786	1.10427	0.921138	0.951593	0.665103	0.495572	0.527798	0.411642	1.50685	0.442955
0.149966	0.0795456	0.0865426	7.28e-05	1.88295	1.94859	0.806113	1.2437	0.939175	0.887498	0.344671	0.142055	0.804174	0.444838	0.047389	1.5053
0.0401312	0.0339014	0.708829	0.236453	2.7011	2.1175	1.08605	0.980723	0.883032	0.885268	0.555033	0.394465	0.502043	0.475675	1.36784	0.560317
0.0718602	0.0765589	0.817426	0.0053431	2.6238	2.00586	0.425169	1.29035	0.960318	0.946974	0.727512	0.216445	0.404789	0.48172	0.095635	2.08475
0.0513378	0.00526856	0.303366	0.527799	2.02477	3.92805	0.900985	1.33518	0.931381	0.988978	0.291954	0.488739	0.435176	0.346913	1.27477	0.944858
0.110754	0.0694954	0.692574	0.539023	2.51285	2.30519	0.161803	0.581458	0.909483	0.838402	0.19438	0.523937	0.370954	0.369698	1.22894	0.915671
0.0436993	0.206478	0.630065	0.0013781	2.40579	1.64327	0.251326	0.720508	0.914083	0.923192	0.588367	0.606383	0.516266	0.409174	0.893467	0.077705
0.118722	0.0360153	0.0777832	0.887271	1.86434	2.94338	0.96282	0.603487	0.771745	0.915689	0	0.656593	0.704329	0.364594	1.65581	0.653727
0.0619455	0.0602722	0.857379	0.652622	2.56993	2.55082	0.508497	1.07741	0.90879	0.924911	0.346121	0.248523	0.422259	0.47128	1.81999	0.639273
0.0338683	0.013895	0.312983	2e-07	2.45476	2.50469	1.08834	0.832904	0.874506	0.951901	0.0051604	0.393419	0.441279	0.590275	0.836159	1.20312
0.0258913	0.070996	0.538637	0.668933	2.68467	2.58051	0.750702	0.64875	0.873933	1	0.0158753	0.511713	0.638988	0.429355	0	1.72493
0.0446976	0.0914009	0.109502	0.224794	2.0423	1.93476	0.922999	0.914834	0.939908	0.909906	0.230601	0.535622	0.322965	0.377081	1.7519	0.334579
0.0376396	0.0665861	0.316136	0.258864	2.32575	2.09462	0.666353	0.732359	0.872981	0.928694	0.318245	0.272664	0.519614	0.289475	1.29799	1.31931
0.0482159	0.0470623	0.631821	0.479664	2.36527	2.49559	0.750934	0.633021	0.781133	0.873348	0.59727	0.112242	0.458971	0.53379	1.24862	1.03968
0.109152	0.0683301	0.587529	0.61297	2.46793	2.42512	0.673193	0.74639	0.906692	0.88778	0.0015052	0.0878553	0.480753	0.290378	1.35078	1.02124
0.0423481	0.143517	0.774724	4.8e-05	3.01825	1.69023	0.910605	1.44494	0.934203	0.910543	0.0018421	0.659065	0.496608	0.570897	1.61234	2.34679
0.0849618	0.11238	0.643502	0.25966	2.4995	2.04705	0.86446	0.906214	0.870079	0.953287	0.0183869	0.655193	0.512674	0.75528	1.56494	2.74454
0.121143	0.0868064	0.142095	0.328818	1.82997	2.06698	0.917436	0.31146	0.837983	0.932417	0.0744513	0.0242394	0.589227	0.470504	0.99843	1.24522
0.032535	0.0726333	0.171581	0.500252	2.11998	2.26896	0.750825	0.92267	0.917597	0.912202	0.0003296	0.0234062	0.415756	0.482116	1.58819	1.60759
0.098106	0.152755	0.237015	0.0424921	1.9833	1.83183	1.29427	0.97281	0.90606	0.814548	0.699924	0.0673554	0.604987	0.400347	1.46179	1.3333
0.113051	0.131595	0.390205	0.448923	1.86543	2.34577	0.495789	0.9174	0.832524	0.894095	0.0006832	0.297097	0.499614	0.429959	1.95804	0.789936
0.0439976	0.0540222	0.636429	0.572285	2.56394	2.27557	1.04861	0.230841	0.910197	0.951428	0.465158	0.53091	0.313806	0.56601	0.902041	1.1401
0.0659725	0.0321675	0.828293	0.485648	2.63435	2.63807	0.511135	1.05026	0.965015	0.884109	0.0160071	0.453654	0.521623	0.486504	1.3797	0.961712
0.0720999	0.00599673	0.000536	0.627375	1.90327	3.60582	1.02589	1.14159	0.866922	0.960209	0	0.333676	0.412702	0.638932	0.967834	1.75657
0.0260306	0.10054	0.581902	0.0022356	2.54595	1.86121	0.778556	0.935729	0.876978	0.91843	0.109363	0.376207	0.442788	0.475079	1.1871	1.3272
0.110387	0.080809	0.607054	0.326121	2.30811	2.0325	0	0.773493	0.891329	0.865671	0.405155	0.0958777	0.4285	0.568924	1.74632	1.2192
0.179423	0.111627	0	0.537068	1.79937	2.14912	0.5457	1.13724	0.850622	0.817362	0.0185082	6e-06	0.295134	0.440856	1.69444	0.698144
0.0340117	0.00810892	0.738178	0.807098	2.81924	3.60996	0.000939	0.683115	0.86902	0.985185	0.137493	0.743318	0.482633	0.430015	1.24749	1.92799
0.0841918	0.0771398	0.724616	0.0531925	2.41367	2.00009	0.067092	0.300742	0.892795	0.959322	0.123399	0.295673	0.758399	0.403671	0.566507	1.09825
0.0563656	0.0840182	0.709595	0.124791	2.61665	2.1363	0.69032	1.09803	0.95844	0.929564	0.703773	0.523398	0.502221	0.386817	1.51282	1.12792
0.0635218	0.028198	0.560888	0.759662	2.39058	2.9194	0.94823	0.800196	0.836168	0.91613	0.403715	0.0820164	0.593647	0.300951	1.31839	3.38429
0.0469342	0.0483817	0.485991	0.860211	2.50349	2.72265	1.16441	0.626709	0.917078	0.947023	0.231375	0.571033	0.37086	0.443527	0.894815	1.60261
0.0260226	0.0304445	0.661425	0.55832	2.73738	2.75702	0.968889	1.08016	0.962991	0.940796	0.420467	0.296496	0.433275	0.434287	1.66049	1.47027
0.0375195	0.156166	0.156053	0.151804	2.187	2.00714	1.70556	1.52073	0.915134	0.987706	6.3e-06	0.364209	0.425242	0.476484	1.28432	1.85204
0.119684	0.131812	0.548618	0.0068241	2.25199	1.77405	0.674346	1.53538	0.998868	0.938254	0.587911	0.474373	0.273277	0.588831	1.79556	2.3324
0.0293931	0.0352955	0.679378	0.295884	2.80537	2.39755	0.79965	0.374729	0.937753	0.885147	0.435373	0.259946	0.369602	0.488499	0.835746	1.46282
0.0662539	0.0669962	0.335295	0.745095	2.02632	2.50882	1.19111	0.837196	0.914533	0.946038	0.170582	0.0026186	0.524471	0.53061	0.750211	1.90648
0.0414358	0.165574	0.780032	0.0002694	2.57255	1.74659	0.756446	0.648545	0.88866	0.926272	0.27863	0.0321012	0.663178	0.504674	0.446624	1.64798
0.0627683	0.0711292	0.376407	0.830401	2.02499	2.63692	1.25045	0.0002725	0.924761	0.850628	0.344413	0.216799	0.402079	0.542312	1.82774	1.34912
0.0962915	0.057436	0.76373	0.395137	2.61961	2.13249	0.532757	0.564409	0.957726	0.824445	0.230693	0	0.564282	0.420866	1.19857	0.923932
0.0541992	0.0773023	0.812226	0.618197	2.63787	2.39336	0.690957	0.570689	0.965066	0.947468	0.548111	0.668653	0.383897	0.443668	0.95455	1.10894
0.0108204	0.0291807	0.502429	0.731025	3.13039	2.90556	1.19372	0.923518	0.956794	0.912588	0.564077	0.259619	0.544251	0.325194	0.784799	0.533463
0.0668588	0.0302599	0.148022	0.68782	1.95963	2.88948	1.15912	1.15983	0.946523	0.911483	0.471686	0.679934	0.790673	0.727994	2.10578	2.0042
0.0437493	0.0964186	0.738146	0.324381	2.775	2.17428	0.680455	1.20854	0.953825	0.939353	0.304716	8e-07	0.511097	0.419112	0.941511	1.40913
0.132382	0.0570375	4e-06	0.560015	1.79094	2.32438	1.39017	0.378626	0.915866	0.90716	0.341962	0.63184	0.337023	0.616887	2.06203	0.628696
0.0576251	0.0316904	0.80389	0.498601	2.72826	2.49668	0.906254	1.19937	0.844466	0.920821	0.23569	6e-07	0.421765	0.42315	1.57625	1.15408
0.0789039	0.0590679	0.639049	0.636024	2.36957	2.62431	0.592126	0.837469	0.940091	0.877284	0.494674	0.0002847	0.40556	0.676356	0.81099	1.15937
0.0199267	0.0684237	0.681398	0.400401	2.71639	2.16144	0.739339	1.25084	0.833973	0.936902	0	0.558283	0.506719	0.430126	0.391497	1.43555
0.0426104	0.0803533	0.953779	0.13478	2.85605	2.02263	0.714625	0.785453	0.870873	0.894368	0.331086	0.0826019	0.611875	0.313501	1.1252	1.40965
0.0543847	0.0899347	0.598831	0.661213	2.47169	2.40631	1.08855	0.733443	0.904453	0.891022	0.0071697	0.0174137	0.531061	0.455587	1.80817	0.631086
0.0559203	0.0484584	0.713068	0.591428	2.3218	2.55353	0.315552	0.779275	0.907078	0.907165	0.24807	0.179268	0.392984	0.622091	1.70153	1.37844
0.0890333	0.0398042	0.377201	0.902266	2.08178	3.04212	0.707078	0.7419	0.933942	0.885547	0.0590644	0.350934	0.462436	0.434136	0.003925	0.899265
0.0676809	0.0833132	0.821241	0.448985	2.65885	2.22559	0.384466	0.647861	0.884633	0.827392	0.0251066	0.184877	0.331843	0.321891	0.888177	0.480385
0.0844556	0.0885976	0.0003734	0.321581	1.85993	2.28243	1.45689	1.17898	0.941805	0.849795	0.655301	0.0770988	0.515675	0.565058	1.41886	1.26801
0.0659037	0.0802529	0.637007	0.794155	2.39742	2.64987	0.377128	0.499164	0.925615	0.940258	0.388697	0.299305	0.437806	0.268781	1.93498	1.43664
0.021753	0.187638	0.569534	0.12633	2.97548	1.90146	0.825904	1.2106	0.921551	0.900413	0.0050007	0.470371	0.464304	0.438704	1.13327	1.47628
0.14617	0.0426165	2.4e-06	0.737789	1.78411	2.88904	0.644808	1.10959	0.914046	0.821564	0.156162	0.0002352	0.421407	0.259325	1.2903	1.11953
0.0247845	0.0665678	0.757068	0.403964	3.128	2.18773	1.22215	0.961443	0.81941	0.908794	2.52e-05	0.59053	0.365601	0.586977	0.82197	1.38046
0.0254967	0.0589042	0.665857	0.316676	2.57899	1.90311	0.610117	1.08409	0.949616	0.872404	0.376623	0.509696	0.567968	0.551058	1.17475	1.44341
0.136623	0.00123746	4.8e-06	0.545183	1.85909	4.99468	0.968008	1.45333	0.918409	0.928061	0.534401	0.0446445	0.450337	0.379366	1.03359	0.993946
0.197235	0.0301802	0.29343	0.698084	2.15355	2.84583	0.665739	1.31573	0.962339	0.882601	0.371453	0.35986	0.544333	0.501196	0.002509	1.78257
0.103825	0.023265	0.427722	0.842517	2.41473	2.66377	1.25702	0.368796	0.880185	0.967924	6e-07	0.759527	0.544505	0.483447	1.12452	0.203401
0.12257	0.0369967	0.0002423	0.609558	1.9698	2.28923	1.12783	0.575516	0.961646	0.930821	0.391655	0.401969	0.628837	0.648968	1.52737	0.644894
0.068898	0.137989	0.751672	0.586287	2.4743	2.27386	0.592352	0.547041	0.826112	0.905101	3.5e-06	0.098823	0.673862	0.648431	1.53169	2.42769
0.0198332	0.0452523	0.636505	0.853024	2.6748	2.93959	0.318042	0.729893	0.960772	0.933367	0.30453	0.504482	0.538191	0.605059	0.489466	1.96469
0.0202799	0.00242346	0.807369	0.587026	3.21688	4.8244	0.989595	1.66884	0.99019	0.93693	0.697805	0.516098	0.43963	0.510734	1.46242	1.13289
0.0212618	0.0278569	0.666337	0.28772	3.11196	2.1084	1.0814	0.652326	0.986843	0.942204	0.236155	0.545153	0.302153	0.526186	0.978827	1.77636
0.0107311	0.0294119	0.583513	0.812076	3.31106	3.23605	0.884887	1.04397	0.878562	0.920132	0.24458	0.0522273	0.374683	0.436412	1.80045	1.08477
0.0828751	0.0388814	0.132508	0.743113	2.04888	2.46747	1.25034	0.0074344	0.977483	0.938009	0.889683	0.354574	0.490783	0.460812	1.2774	1.52159
0.0502081	0.0026834	0.421138	0.954797	2.04943	5	0.52931	1.01255	0.946928	0.927631	0.418635	0.122764	0.45492	0.463599	1.32093	1.7958
0.0520932	0.0409665	0.808397	0.117956	2.70917	2.09442	0.55504	0.370178	0.886698	0.847116	0.0379574	0.0025104	0.49474	0.432127	1.99516	1.18246
0.0300529	0.0213828	0.617205	0.609784	2.79721	3.02153	1.31343	1.40469	0.895552	0.957557	0.145029	0.439667	0.507476	0.405545	1.28534	0.646457
0.0927703	0.0622601	0.116875	0.802604	1.91468	2.58739	1.02669	0.430575	0.907467	0.872184	0.293895	0.268067	0.659023	0.59414	1.55618	1.08036
0.105163	0.140926	0.199019	0.212981	1.86872	2.03066	1.16785	1.26989	0.95184	0.947264	0.482776	0.392526	0.407832	0.458949	1.49874	1.26046
0.01183	0.0161344	0.822541	0.651121	3.44801	3.21296	0.676508	1.01352	0.920162	0.922937	0.165148	0.29867	0.748956	0.497459	1.17679	0.921446
0.0105998	0.168687	0.285363	0.0055973	3.11487	1.90689	1.21426	0.887268	0.981955	0.975243	0.830217	0.777488	0.384433	0.594281	0.09973	1.56091
0.0835184	0.0780226	0.723249	0.0810291	2.2796	2.01214	0.345527	0.621534	0.919526	0.906665	0.153085	0.0264924	0.475158	0.556007	1.44	1.40629
0.0416505	0.00959358	1.06554	0.799693	3.16527	3.86161	0.633829	1.09283	0.930213	0.904144	0.15044	2e-07	0.613951	0.42683	0.654803	1.93673
0.133841	0.0337148	0.0935848	0.353332	1.83976	2.4066	1.0395	1.53669	0.965778	0.91248	0.45937	0	0.419992	0.421564	0.468499	1.57958
0.129942	0.0213627	0.0134471	0.762684	1.8255	2.83037	1.45728	0.822097	0.904703	0.877874	0.132934	3.1e-05	0.487205	0.499523	1.44076	0.887544
0.0712218	0.0821329	0.36725	0.339979	2.04784	2.16032	0.88717	1.1121	0.859929	0.919221	0.337079	0.377147	0.330815	0.599332	1.7524	0.912843
0.0777011	0.0138394	0.336022	0.825659	2.02221	3.61353	0.698867	1.37182	0.908336	0.961057	0.0154412	0.343827	0.469208	0.350512	1.93996	0.938774
0.0715401	0.0136339	0.718695	0.987819	2.17951	3.36802	0.000121	0.729269	0.889091	0.971985	0.125903	0.276519	0.35512	0.378742	1.84014	0.778518
0.0781939	0.164892	0.469477	0.01079	2.44598	1.907	1.30499	0.825693	0.953578	0.830094	0.54391	0.117174	0.761898	0.400063	1.97216	1.78238
0.167197	0.0472625	0	0.86325	1.82589	2.58889	1.55045	0.203795	0.899927	0.940445	0.309249	0.209799	0.546659	0.589105	0.652051	1.80304
0.0559376	0.046704	0.550743	0.300187	2.60893	2.12381	1.30432	0.823721	0.977946	0.915773	0.662387	0	0.29001	0.439823	0.215545	0.036284
0.038316	0.116001	0.190436	0.0078843	2.15046	1.80484	0.555143	1.69136	0.664825	0.974256	0.010154	0.551201	0.762219	0.362004	0.788995	1.47442
0.022839	0.0775031	0.824129	0.260486	3.00955	2.20763	0.842967	1.02496	0.874503	0.892426	0.265522	0.764845	0.568028	0.340292	2.04658	1.21131
0.0478772	0.0424518	0.826596	0.483863	2.83372	2.47838	0.766678	1.12906	0.925904	0.966899	0.277684	0.322243	0.425132	0.41703	1.50811	1.05386
0.0336458	0.0582507	0.27539	0.858752	2.42465	2.37993	1.54996	0.290614	0.944478	0.941669	0.229513	0.5292	0.479814	0.40172	0.206179	0.679697
0.0544562	0.0380726	0.912076	0.786141	2.66563	2.51443	0.540282	0.732545	0.93886	0.936495	0.629085	0.264201	0.461723	0.418814	0.792703	1.54561
0.0481756	0.0192906	0.265613	0.575929	2.04487	2.99062	1.44522	1.26132	0.936363	0.873483	0.33203	0.087535	0.313826	0.442128	1.18104	1.0556
0.0392585	0.0459794	0.554207	0.614843	2.36101	2.53914	0.773677	1.0554	0.904048	0.92989	0.810031	0.382395	0.390877	0.477172	1.48114	0.000898
0.0635467	0.0614266	0.749191	0.186619	2.46136	2.13931	0.535207	1.18161	0.926705	0.943041	0.222247	0.768894	0.362184	0.440277	1.46489	0.786434
0.101182	0.00786841	0.63934	0.770041	2.30399	3.72943	0.22945	1.14501	0.950034	0.896077	0.545362	0.62797	0.571985	0.581904	0.3363	1.09609
0.0893766	0.0726373	0.80776	0.0492942	2.49249	1.85159	0.463836	1.11431	0.903725	0.951511	0.593133	0.0001452	0.682568	0.457971	1.724	0.572266
0.0348152	0.0718816	0.776782	0.799232	2.70535	2.4762	0.533128	0.706818	0.91962	0.952076	0.574308	0.27759	0.907107	0.528494	0.863844	0.019814
0.136481	0.0181643	0.181561	0.389607	1.96053	2.70664	0.526603	0.90362	0.909895	0.896816	0.553026	0.164722	0.381355	0.696967	1.35864	1.45532
0.112658	0.0735475	0.348279	0.52053	2.10028	2.38296	0.773067	0.631594	0.917852	0.963674	0.502814	0.644819	0.419025	0.445496	1.33066	1.77097
0.113077	0.215689	0.521825	3.9e-06	2.21163	1.82909	0.003432	1.31236	0.956618	0.7982	0.327337	0.155158	0.641737	0.413971	1.56975	0.846747
0.0165681	0.0259982	0.650859	0.285567	3.05754	2.47761	1.35487	0.6384	0.945219	0.869222	0.696533	0.428345	0.324675	0.438907	0.94456	1.5185
0.023224	0.0150082	0.570389	0.0327088	2.75061	2.47662	0.505994	0.847204	0.898828	0.855894	0.357763	0.0024321	0.715226	0.578196	0.642801	1.14049
0.0818007	0.0619262	0.0081111	0.605584	1.83658	2.56263	1.29351	0.611534	0.898089	0.692846	0.0921625	0.150372	0.468559	0.355577	0.671468	1.7433
0.0538918	0.170316	0.390487	0.0920294	2.25291	1.87528	0.033034	0.884399	0.944736	0.940316	8.27e-05	0.807795	0.477366	0.396389	0.743484	1.98201
0.0520227	0.0550501	0.410329	0.322625	2.31834	2.12546	1.0865	0.21655	0.954729	0.811247	0.275472	0.0935352	0.451626	0.490318	1.11668	0.668101
0.0989674	0.0546749	0.648463	0.59622	2.16519	2.6031	0.340252	1.25674	0.846717	0.818397	0.0011315	0.430843	0.305608	0.520662	1.03493	1.01235
0.0674161	0.0568692	0.722645	0.522574	2.49756	2.40656	0.64846	0.662387	0.930256	0.924116	0.431006	0.09908	0.531947	0.515959	1.29297	1.46911
0.0773873	0.0325629	0.141745	0.883794	1.91726	2.83976	1.53787	0.652018	0.896002	0.928991	0.0080152	0.729	0.685897	0.401755	0.994439	1.34065
0.033299	0.0730825	0.105969	0.506294	2.24746	2.38501	1.64669	0.164875	0.936659	0.945473	0.765565	0.525568	0.346761	0.566834	1.59683	0.483457
0.0437227	0.0187047	0.900026	0.683891	2.78589	2.83381	0.560019	0.581581	0.932713	0.915642	0.529709	0.192141	0.564616	0.486063	0.545503	1.0364
0.096814	0.0547257	0.182891	0.439385	1.79611	2.26512	0.945742	0.861706	0.95929	0.902331	0.224438	0.124175	0.510358	0.675444	1.43345	0.20002
0.0474926	0.0951503	0.640627	0.509752	2.73975	2.3205	0.946454	0.901547	0.937376	0.884578	0.134296	0	0.397469	0.522374	2.21278	1.92113
0.0314762	0.077985	0.619166	0.170458	2.66669	2.00092	0.896482	0.516343	0.917057	0.934637	0.338618	0.315814	0.614157	0.693431	1.13739	0.970649
0.0326182	0.0390216	0.395931	0.78045	2.32404	2.68721	0.644868	0.701736	0.906757	0.938367	0.244267	0.391755	0.527493	0.629029	0.293696	0.129392
0.0438889	0.0555665	0.549523	0.704093	2.55273	2.44897	1.05581	0.888116	0.947513	0.918697	0.437553	0.576676	0.527385	0.427243	0.086898	1.44198
0.0416191	0.00256832	0.91528	0.408201	2.81112	4.58051	0.504475	1.99649	0.941574	0.951229	0.673023	0.549669	0.842169	0.4793	0.574342	1.33529
0.0359546	0.171957	0.813433	0.0761309	2.62608	1.87325	0.743365	0.88265	0.901273	0.9583	0.351287	0.286267	0.529459	0.555802	2.84303	1.83202
0.0951348	0.0270141	0.114301	0.797109	1.9728	2.99642	1.36363	0.800493	0.964363	0.936049	0.337836	0.613174	0.739006	0.58492	0.862004	1.28314
0.00259012	0.0205517	0.823416	0.699928	4.75227	3.10713	0.816463	1.03211	0.846319	0.915568	0.122007	0	0.420505	0.463187	1.5686	1.5266
0.0427022	0.149258	0.309295	0.520985	2.22158	1.95479	1.34484	0.43148	0.843864	0.914867	0.662366	0.17343	0.471324	0.658043	0.001929	1.69598
0.0388828	0.135524	0.72602	0.126571	2.55849	1.78722	0.330976	1.0569	0.835149	0.897328	0.199913	0.244945	0.455511	0.539131	1.5485	1.44965
0.0748195	0.120934	0.712823	0.144697	2.52131	1.8109	0.772822	1.33977	0.907063	0.895572	0.18835	0.10647	0.391078	0.361393	2.49732	1.35443
0.122014	0.0886853	0.670016	0.0241441	2.18774	2.06001	0.192078	1.67943	0.901987	0.968444	0.155861	0.764119	0.459811	0.534088	0.63497	1.70572
0.0133673	0.0397489	0.145174	0.34505	2.84736	2.36733	1.11129	1.58662	0.941862	0.762361	0.334019	0.068504	0.399786	0.567939	1.34682	0.001551
0.0256302	0.0198728	0.814508	0.675154	2.89573	3.01451	0.68849	0.47128	0.858302	0.907135	0.0038812	0.349909	0.404254	0.380574	1.81523	1.17159
0.0370044	0.0794147	0.780067	0.399639	2.96218	2.20251	1.14223	0.904343	0.799446	0.909804	0.0303306	0.277466	0.416195	0.36471	0.307231	1.11803
0.162899	0.0835428	0.0335272	0.286825	1.63164	1.95944	1.45513	0.640127	0.953392	0.953547	0.098006	0.328278	0.500475	0.349588	2.6128	1.42628
0.0590235	0.0111858	0.453732	0.147155	2.33018	3.03474	0.722172	3.79199	0.942244	0.928144	0.689188	0.123889	0.407819	0.530435	2.09055	1.15451
0.0436129	0.0299096	0.668641	0.377162	2.51912	2.43327	1.0718	0.696352	0.882433	0.927613	0.436682	0.656631	0.450044	0.500448	0.047732	3.4074
0.0453057	0.0892827	0.589507	0.493585	2.54511	2.29527	1.14051	0.716654	0.855319	0.886496	0.0521484	2.39e-05	0.580194	0.467986	1.7882	1.21241
0.05687	0.0634447	0.715443	0.454176	2.51834	2.28587	0.740688	0.0072545	0.901703	0.887778	0.263897	0.403406	0.536739	0.495206	0.842762	2.07068
0.0569592	0.0629619	0.164914	0.246186	2.01216	2.14378	1.37894	1.27009	0.958978	0.952201	0.348454	0.126781	0.47793	0.459239	1.89425	1.60231
0.0321734	0.0723361	0.68567	0.0768029	2.76485	1.88489	1.12378	1.04152	0.890966	0.913055	0.293535	0.253418	0.423726	0.621386	1.32506	0.045991
0.0533529	0.0185787	0.814486	0.678025	2.66658	2.85292	0.702239	0.931778	0.927905	0.81604	0.248854	0.0114321	0.387573	0.394507	1.50505	0.537817
0.056833	0.0596137	0.668636	0.743132	2.3812	2.40533	0.368027	0.177472	0.78981	0.916028	0.0041609	0.460185	0.366919	0.372018	1.01588	1.39072
0.0503646	0.00280543	0.651723	0.659102	2.51913	4.50719	0.807787	1.11495	0.791797	0.960555	0	0.821799	0.543557	0.499007	1.10303	1.58509
0.0291939	0.0446761	0.413346	0.714006	2.42153	2.49202	0.749902	0.373272	0.935853	0.925127	0.345837	0.758135	0.417344	0.409073	0.653059	1.23143
0.0768995	0.0507425	0.0235779	0.615213	1.85287	2.34544	1.88162	0.844371	0.882281	0.915024	0.476574	0.41849	0.519428	0.372453	1.86846	1.35736
0.0299673	0.109162	0.762501	0.250597	2.60132	2.10464	0.72361	0.585647	0.930993	0.910041	0.20852	0.0009997	0.573219	0.502354	1.20348	1.07664
0.0398472	0.020701	0.791724	0.755474	2.6052	3.12505	0.586712	0.930845	0.926903	0.934706	0.189229	0.0883054	0.479618	0.726328	1.19883	0.855218
0.0909857	0.189143	0.086867	0.0238142	1.96904	1.82075	0.600845	0.554414	0.940285	0.898237	0.660945	0.609344	0.501865	0.42188	1.84697	1.13526
0.130411	0.0867904	0.334769	0.305799	2.066	1.9767	0.104124	0.540651	0.927826	0.767834	0.698615	0.0002295	0.465358	0.57332	0.400259	1.88059
0.105245	0.0989974	0.301895	0.21434	2.14823	1.87683	1.19541	0.893042	0.87212	0.967462	0.0144314	0.314076	0.558769	0.529847	2.24585	0.854081
0.0429851	0.108664	0.683359	0.497708	2.48531	2.30757	0.890559	0.938455	0.924573	0.873135	0.260848	0.0210807	0.399382	0.455362	1.13058	1.56159
0.00312131	0.045191	0.765138	0.141735	4.15103	2.04551	0.240199	0.879052	0.952412	0.939127	0.464365	0.432423	0.429415	0.661491	0.774243	1.24147
0.0918958	0.0668444	0.545337	0.537438	2.327	2.53533	0.483048	1.1183	0.920529	0.749574	0.820399	0.389083	0.364453	0.373026	1.4929	0.975301
0.0335331	0.0394843	0.512804	0.593945	2.4311	2.73174	1.21774	0.85204	0.972594	0.974871	0.78279	0.331634	0.293859	0.550897	0.769613	2.07103
0.0896943	0.0702857	0.670594	0.797635	2.31552	2.48949	0.518025	0.584238	0.874997	0.941866	0.150225	0.477652	0.264396	0.404944	1.53262	0.750716
0.0642772	0.0440453	0.459731	0.472324	2.29391	2.36085	0.949748	1.17257	0.938155	0.924199	0.184033	0.350599	0.404649	0.434007	1.54425	1.52158
0.107329	0.0105036	0.0332585	0.797223	1.88593	3.62294	1.02785	0.827381	0.933163	0.943544	0.294494	0.291205	0.653316	0.4956	1.40188	1.3363
0.0366442	0.050285	0.898507	0.888076	2.92685	2.56898	0.584307	0.0353909	0.940792	0.947891	0.472084	0.0085941	0.615276	0.423398	2.63405	0.781597
0.0517704	0.0375976	0.659852	0.733252	2.17641	2.83138	0.006026	1.23057	0.963918	0.974954	0.239299	0.534872	0.474641	0.274949	1.60346	1.10488
0.166645	0.0615984	0.0003849	0.642771	1.74066	2.43813	0.801635	0.76848	0.908496	0.926027	0.590442	0.382261	0.609706	0.319478	0.432311	0.902127
0.103244	0.0152254	0.473502	0.541654	2.34777	3.21835	0.775113	1.04638	0.953814	0.937879	0.400876	0.632814	0.541282	0.561771	1.38443	0.929476
0.0393356	0.0352492	0.138406	0.56871	2.34645	2.66589	3.3438	1.18927	0.956708	0.829685	0.0551941	9.69e-05	0.520892	0.61786	2.99659	1.848
0.0604684	0.0750957	0.19308	0.653576	2.10605	2.46591	0.977868	0.488005	0.952503	0.905107	0.562689	0.416612	0.489322	0.554504	0.480725	1.12391
0.0783049	0.0967381	0.626422	0.103058	2.36484	2.04651	0.556434	1.09533	0.947989	0.952846	0.431613	0.0813305	0.24068	0.529453	1.5391	1.17603
0.0529566	0.0215412	1.19744	0.201287	3.03961	2.36547	0.432504	1.5481	0.812906	0.909247	0.272697	0.260542	0.384583	0.510059	1.13417	0.769964
0.0346711	0.0188918	0.596481	0.891907	2.66149	3.44764	0.217983	1.00517	0.895376	0.795722	0.0013841	0.122731	0.406478	0.45158	1.30905	1.58925
0.0952528	0.0716651	0.722294	0.211718	2.71507	1.9681	0.902934	0.575022	0.951933	0.811802	0.002668	0.0683253	0.446709	0.681274	0.998237	1.57451
0.0345173	0.08237	0.666343	0.411421	2.67816	2.21553	0.550229	0.0413731	0.869063	0.902901	0.154549	0.273614	0.443388	0.47448	0.908256	1.69273
0.0914621	0.0749583	6.6e-06	0.457648	1.9898	2.3245	0.683839	0.782425	0.932278	0.962159	0.613775	0.196849	0.478109	0.401333	0.09164	0.754723
0.0183209	0.0446456	0.702126	0.76387	3.10717	2.74701	0.783881	0.920061	0.931884	0.878491	0.196961	0.300896	0.402563	0.379204	1.12407	1.45916
0.0483041	0.0511885	0.493907	0.389296	2.69549	2.345	1.57999	0.529966	0.960353	0.927183	0.517111	0.615032	0.453903	0.45386	0.630623	0.375102
0.0238062	0.039976	0.821607	0.225097	3.04739	2.19436	0.740913	0.210254	0.797237	0.952321	0.292323	0.918891	0.506815	0.418679	1.46718	0.028782
0.0268313	0.0238032	0.907891	0.408881	2.83352	2.69376	0.69001	0.78886	0.882028	0.789961	0.295891	0.139423	0.399514	0.523485	1.17519	1.58448
0.0947303	0.032957	0.214807	0.540637	2.07946	2.6133	1.06367	1.46854	0.965828	0.900293	0.320726	0.0228816	0.35059	0.741571	0.733285	1.28763
0.0906758	0.0237527	0.604506	0.767454	2.2851	2.99468	0.215724	0.905666	0.961881	0.911692	0.398001	0.0661241	0.46332	0.390631	2.30684	0.987693
0.0572804	0.142402	0.796764	0	2.56344	1.72764	0.631747	1.25539	0.902964	0.879957	0	0.0136489	0.468928	0.449243	1.89829	1.42354
0.0793723	0.0755062	0.797394	0.0174163	2.41558	1.75985	0.081194	0.900745	0.926473	0.792085	0	0.080655	0.414506	0.484803	0.991798	1.30134
0.0908685	0.035455	0.497882	0.840186	2.3229	2.82328	1.15431	0.582694	0.938427	0.944521	0.387143	0.536665	0.287317	0.334803	1.91264	1.02704
0.0198993	0.0676924	0.807723	0.475287	2.89275	2.31848	0.235816	0.994002	0.75898	0.889203	0	0.49476	0.303471	0.389224	1.31331	1.01763
0.0589569	0.0592818	0.489505	0.433875	2.33918	2.30976	1.03816	1.40825	0.918051	0.879155	0.574028	2e-07	0.753	0.327362	1.51016	0.793114
0.0341802	0.0241983	0.561669	0.607498	2.43457	2.70789	0.63832	0.846491	0.802785	0.805403	0.142593	0	0.529232	0.526841	1.63229	1.5533
0.0596292	0.0352202	0.594913	0.0661883	2.55872	2.08305	1.10103	1.17775	0.873453	0.948414	0.63374	0.253121	0.374844	0.49841	0.791331	0.666199
0.0207205	0.013698	0.919473	0.0843314	3.05812	2.77766	0.84763	1.72372	0.907908	0.974102	0.52928	0.461522	0.649245	0.410264	1.3281	1.74048
0.0865227	0.0862151	0.028811	0.252456	1.8302	2.21007	1.15818	0.79098	0.913189	0.96565	0.597436	0.0887414	0.543901	0.404315	0.953294	1.11311
0.0790887	0.0398996	0.006201	0.807197	1.88964	2.89134	1.33108	0.928282	0.947217	0.92272	0.466008	0.108017	0.493121	0.579623	0.956211	0.9323
0.129439	0.0691716	0.60026	0.058469	2.31606	1.98426	0.268039	1.43308	0.939832	0.924426	0.676106	0.14889	0.714716	0.650728	2.13966	1.33419
0.0637537	0.0194454	0.652401	0.863746	2.55247	3.11275	0.749841	0.74118	0.888362	0.917668	0.433539	0.659161	0.504771	0.389895	0.440803	1.35232
0.0523632	0.00559893	0.541456	0.853909	2.41585	4.02067	1.19064	0.899492	0.921561	0.865988	0.307117	0.144877	0.423432	0.376554	0.700251	1.25541
0.0183309	0.0910124	0.0775088	0.0016578	2.43021	1.99145	0.937598	0.876145	0.87445	0.999998	0.0219382	0	0.555236	0.611104	1.89153	1.22178
0.0211894	0.0402498	0.652254	0.691484	2.7974	2.45844	0.437157	0.652657	0.91981	0.91984	0.238405	0.563485	0.410852	0.468726	1.73588	0.106246
0.0713934	0.11482	0.625578	0.17013	2.24679	2.03607	0.014015	0.844152	0.913352	0.932072	0.0152233	0.704274	0.38713	0.562008	0.841265	1.33154
0.123563	0.0607534	0.0710723	0.450291	1.88315	2.40539	1.07325	0.80991	0.877699	0.914028	0.0457368	0.452738	0.546261	0.440724	1.24909	0.982064
0.0483748	0.0256205	0.605879	0.735966	2.38537	2.94645	0.541227	1.10772	0.933826	0.942381	0.591896	0.810144	0.487333	0.496788	1.68897	1.27435
0.0789908	0.0787471	0.791407	0.689349	2.5398	2.5697	0.349986	0.779342	0.928784	0.88129	0.515996	0.154232	0.403901	0.458116	1.0143	0.761244
0.165991	0.028162	0.0831638	0.574911	2.02024	2.80153	0.837872	1.50709	0.831456	0.891984	0.137777	0.171213	0.355005	0.526917	0.817307	2.73746
0.0626079	0.0326899	0.12938	0.785621	2.0259	2.84067	0.801127	0.871596	0.925703	0.990289	0.224795	0.533815	0.369494	0.411792	2.40988	0.563562
0.0803242	0.188134	0.0188218	0	2.02121	1.69791	1.3191	1.02559	0.936457	0.924142	0.474472	0.425903	0.416538	0.448941	1.27677	1.29834
0.116546	0.0246032	0.161377	0.0600672	1.909	2.04447	1.13915	1.18453	0.902419	0.947302	0.2287	0	0.345969	0.524868	1.23896	1.95155
0.0701853	0.0218808	0.296436	0.863314	2.1965	2.8442	0.930348	0.571478	0.962501	0.991928	0.517576	0.908491	0.331047	0.511319	2.00862	1.59789
0.135586	0.0543158	0.0014261	0.666475	1.79942	2.28384	1.18334	0.529157	0.941684	0.922049	0.497166	0.526255	0.390314	0.508428	1.15055	3.2401
0.113647	0.0872773	0.774736	0.0038186	2.47454	1.85465	0.45735	1.34094	0.950066	0.983569	0.605601	0.700743	0.551241	0.398145	2.22409	0.718555
0.0260895	0.0554673	0.691043	0.775202	2.96383	2.69862	1.19884	0.29578	0.89676	0.897067	0.661914	0.0043226	0.32892	0.281171	1.60557	1.26262
0.0547272	0.0880464	0.265404	0.0207271	2.33805	1.82373	2.28072	1.44536	0.927423	0.906716	0.645912	0.124673	0.392815	0.452175	1.3242	1.6022
0.0499857	0.085675	0.777582	0.24742	2.62434	2.02435	0.928137	0.940456	0.816477	0.815215	0.487487	0.244333	0.495707	0.504269	0.859622	0.954244
0.100899	0.0482015	0.331108	0.726418	1.97946	2.65562	0.793678	0.752778	0.925152	0.894865	0.208245	0.0707058	0.540779	0.434502	0.84421	2.01064
0.0318683	0.0893316	0.780624	0.376198	2.76343	2.4049	0.991168	1.17808	0.906932	0.913744	0.467226	0.12112	0.690185	0.413956	0.934734	1.50988
0.0301886	0.0486051	0.876515	0.65078	2.5653	2.55235	0.448996	0.832188	0.942792	0.92707	0.252474	0.002265	0.55333	0.451276	1.26551	1.51547
0.111483	0.0360772	0.392459	0.657593	2.27854	2.58631	1.08848	0.746268	0.811835	0.850764	0.0039264	0.0046043	0.390313	0.442387	0.221925	0.823282
0.0377477	0.0905953	0.235604	0.279541	2.25242	1.9686	0.961487	0.825162	0.868739	0.89894	0.294928	0.0402416	0.389076	0.436497	0.067898	0.485486
0.0424563	0.0343578	0.704576	0.833524	2.61716	2.70161	0.723489	0.622481	0.952811	0.973213	0.49974	0.74562	0.480879	0.316567	1.60556	1.48709
0.0455344	0.0754153	0.735064	0.666336	2.52613	2.30351	0.86366	0.54951	0.939592	0.913753	0.553743	0.501408	0.371014	0.51097	0.001451	1.21323
0.0198592	0.0691861	0.409878	0.720615	2.49416	2.59457	0.264909	0.350691	0.828343	0.834205	1.99e-05	0	0.433959	0.517473	1.39842	0.794656
0.0288441	0.063825	0.726313	0.686525	2.74738	2.66888	0.53843	0.808928	0.928746	0.921874	0.297368	0.358362	0.473705	0.367048	1.56296	1.52634
0.0695864	0.0637211	0.785916	0.811739	2.57683	2.35786	0.632458	0.197184	0.857163	0.959296	0.0295078	0.67938	0.493368	0.700031	0.976853	1.75032
0.0411579	0.0415967	0.66161	0.192325	2.68284	2.05249	1.00664	0.718078	0.865991	0.893963	0.0279194	0.0263289	0.39945	0.322235	1.17699	1.23388
0.0503603	0.050692	0.534467	0.728415	2.46594	2.63191	0.547286	0.885557	0.924812	0.964983	0.189108	0.452806	0.472557	0.535242	1.06627	2.2238
0.0538843	0.025427	0.305991	0.679575	2.18746	2.46429	1.26918	0.43899	0.92537	0.898142	0.238262	0.50909	0.522679	0.326786	1.63146	0.225542
0.0825609	0.0222108	0.0609294	0.62734	1.87163	2.81474	1.16053	0.0066901	0.830457	0.963148	0.1296	0.385866	0.290704	0.45368	1.67004	2.02221
0.0333418	0.0232034	0.809725	0.903666	2.58062	2.93114	0	0.957962	0.908547	0.964034	0.485784	0.621799	0.616271	0.808281	1.24388	1.12148
0.0519139	0.0490016	0.441156	0.769772	2.14796	2.75491	1.01288	0.769396	0.921715	0.902527	0.386138	0.499169	0.662044	0.501873	1.66355	1.41214
0.0413358	0.0448136	0.851369	0.108635	2.6669	2.09276	0.579772	1.57635	0.979008	0.934668	0.692596	0.0005869	0.441448	0.470466	1.46566	2.54309
0.00254028	0.0341798	0.613905	0.769801	4.65012	2.6798	1.5049	1.09311	0.851621	0.939057	0.0701637	0.224111	0.563888	0.506775	0.842922	2.26605
0.0328942	0.112557	0.406131	0.269958	2.39513	2.07036	0.836477	1.31888	0.898614	0.938389	0.204379	0.586622	0.520129	0.430934	0.954717	1.17435
0.0974344	0.0765096	0	0.373414	1.73235	2.11839	1.28653	1.10386	0.869159	0.960669	0.191243	0.569785	0.513524	0.494856	1.16437	1.71274
0.0164385	0.00905788	0.820436	0.17081	2.91285	3.11019	0.478609	1.0372	0.976634	0.971242	0.850084	0.600116	0.616816	0.387163	1.06426	1.17145
0.056663	0.00753482	0.841086	0.601127	2.69735	3.65653	0.626531	1.31725	0.855018	0.848567	0.176962	0.0917335	0.498337	0.50315	1.3199	1.42445
0.0855057	0.0751984	0.206081	0.65392	2.19476	2.6488	0.895936	0.844467	0.805305	0.935546	1.6e-05	0.129014	0.377386	0.431077	1.17445	0.592209
0.138037	0.203244	0.0006934	0.0955104	1.78608	1.74434	1.05022	1.04352	0.873006	0.946778	0	0.234863	0.562776	0.533327	1.25962	1.62114
0.0407829	0.0337654	0.842048	0.963005	2.61233	2.64198	0.149399	0.201038	0.925153	0.954985	0.0048177	0.576843	0.403277	0.707476	1.12424	1.33859
0.0905939	0.00172895	0.22026	0.819806	2.14843	4.99957	1.23843	0.73812	0.970674	0.956471	0.781349	0.896115	0.608199	0.616393	1.56127	1.26814
0.074283	0.0900843	0.535816	0.273834	2.3349	2.13598	1.02888	1.2602	0.907605	0.924867	0.158535	0.535634	0.416637	0.455889	1.49945	0.172325
0.049261	0.0441598	0.324599	0.654139	2.27777	2.31792	1.20973	0.672407	0.883122	0.93313	0.357335	0.634797	0.337466	0.538877	1.73571	0.614467
0.0607815	0.0841883	0.803534	0.631458	2.65509	2.39865	0.508491	0.651979	0.873013	0.901437	3.27e-05	0.105755	0.610926	0.462038	1.34883	2.21838
0.0768464	0.0474728	0.662297	0.687284	2.44352	2.65097	0.190134	0.723315	0.945229	0.839503	0.278322	0	0.397913	0.380305	2.43088	1.43161
0.0289544	0.13552	0.973399	0	3.054	1.92612	0.758866	0.958922	0.956343	0.899975	0.301784	0.0595993	0.689549	0.455226	2.01879	1.01332
0.0276363	0.171628	0.594924	0.0580132	2.80666	1.91189	1.39385	1.10835	0.969503	0.96677	0.548179	0.69793	0.338869	0.452075	0.588582	1.60674
0.0521448	0.117699	0.451021	0.727041	2.17501	2.41246	0.147831	0.49636	0.943164	0.877209	0.515841	0.0991484	0.332667	0.493788	0.994998	0.552253
0.0343837	0.0316447	0.616207	0.615217	2.7844	2.41487	1.06314	0.168841	0.932214	0.927472	0.177386	0.567198	0.527771	0.483731	1.64479	0.000307
0.0216582	0.0884259	0.971152	0.509722	3.19371	2.39954	0.55453	1.00385	0.969655	0.993397	0.53613	0.169156	0.439686	0.340317	0.95597	2.12176
0.0601147	0.0504636	0.580532	0.824587	2.41919	2.72379	1.04054	0.839006	0.888448	0.87341	0.242505	0.471921	0.562339	0.587194	2.14507	2.05501
0.0118622	0.0885866	0.446558	0.728899	3.0564	2.48147	1.34322	0.670613	0.932548	0.871943	0.0330198	0	0.42007	0.424067	1.76327	1.30282
0.0244652	0.031791	0.661082	0.364225	3.21682	2.4309	1.34331	1.05316	0.959229	0.902894	0.288116	0.0127879	0.438795	0.380247	1.27917	0.710512
0.0466563	0.112599	0.780679	0.178459	2.81337	1.99189	1.04961	1.38707	0.90806	0.910028	0.286338	0.0948816	0.682574	0.565274	1.71368	1.47657
0.128413	0.00960075	0.0277429	0.859948	1.88887	3.91736	0.784777	0.897664	0.975193	0.92597	0.53749	0.147508	0.78991	0.375475	0.382836	1.60593
0.12126	0.0806803	0.590209	0.77243	2.3324	2.63454	0.649868	0.715192	0.913985	0.933968	0.547736	0.159041	0.758832	0.6019	0.201283	0.903775
0.0363559	0.0695167	0.883395	0.355932	2.94886	1.94413	0.763027	0.501017	0.95492	0.82485	0.766633	0.0342531	0.375407	0.417637	1.36762	1.2748
0.128484	0.0135113	0.0657884	0.547581	1.85234	2.70248	1.34993	0.258771	0.910403	0.939948	0.652299	0.698137	0.451007	0.701109	0.229325	1.48616
0.014841	0.0926327	0.822078	0.0319719	3.20156	1.85491	0.786199	1.23259	0.947626	0.958924	0.0170332	0.356051	0.501169	0.513142	0.22264	0.517877
0.0318801	0.0811214	0.0827674	0.645086	2.32179	2.32256	1.92554	0.736974	0.920884	0.981916	0.557558	0.677553	0.554885	0.641715	0.816422	2.0558
0.151586	0.0577355	0.13771	0.699895	2.0578	2.4338	1.07445	0.391891	0.921116	0.955294	0.656284	0.03918	0.504367	0.579698	1.79858	1.34637
0.13008	0.0995532	0.668953	0.568029	2.35549	2.16235	0.191872	0.475509	0.875042	0.965237	0.0049744	0.61829	0.453451	0.54172	0.899998	2.01508
0.0335419	0.13881	0.670622	0.606111	2.7873	2.41786	1.27803	0.431401	0.944902	0.981551	0.643479	0.681157	0.26681	0.667994	0.051282	3.19286
0.0112966	0.0355621	0.606976	0.92404	3.22477	3.04646	1.0973	0.603118	0.948586	0.9324	0.788199	0.05738	0.668926	0.631595	2.51832	1.26192
0.0255721	0.0547461	1.46847	0.578237	3.26166	2.30694	0.034074	0.567229	0.948273	0.986618	0.218169	0.417867	0.48604	0.333517	1.55769	0.975966
0.170838	0.0297804	0.383105	0.654583	2.01048	2.53449	0.483431	0.891589	0.911292	0.904905	0.0124634	0.35982	0.445376	0.505442	1.14065	1.3499
0.167688	0.0375277	0.01531	0.672048	1.81493	2.63665	0.493065	0.633636	0.917788	0.994134	0.56556	0.398727	0.593681	0.618452	1.24787	0.822817
0.0256897	0.0565978	0.849151	0.255369	2.72306	2.01534	0.402862	0.794529	0.953054	0.930079	0.0471052	0	0.382592	0.391793	1.8569	0.780071
0.222007	0.0634382	0.125224	0.622325	1.99569	2.47812	0.953653	0.668408	0.92627	0.942646	0.120214	0.755052	0.306612	0.498804	0	0.156476
0.115354	0.0814108	0.0455899	0.0317033	1.95314	1.86279	1.00142	1.30039	0.810047	0.996541	0.214791	0.489946	0.397051	0.381471	1.47554	0.514036
0.169418	0.0773329	0.521366	0.678065	2.33345	2.35101	0.614624	0.583337	0.940735	0.908591	0.543724	0.434349	0.591948	0.708028	1.20271	0.886355
0.0230471	0.0198865	0.777504	0.187412	2.89848	2.72368	1.18301	1.81782	0.932363	0.926808	0.514281	0.461208	0.513484	0.445852	1.12475	1.14154
0.0568113	0.0764033	0.740184	0.623433	2.71843	2.32649	0.800879	0.451059	0.908337	0.927681	0.229134	0.690108	0.569373	0.485067	1.57621	0.362826
0.0131482	0.0956784	0	3e-07	2.61166	1.829	1.04195	1.69095	0.848428	0.94279	0.100244	0.369885	0.345934	0.401019	0.519412	1.71399
0.0383527	0.0878424	0.186852	0.72061	2.08368	2.55733	1.63073	0.738293	0.927211	0.889593	0.415952	0.323383	0.808107	0.675687	2.13479	1.31076
0.0984158	0.0607484	0.139407	0.679834	1.99052	2.44591	1.09119	0.735924	0.845395	0.922971	0.295581	0.44005	0.404137	0.908105	1.52574	1.72259
0.0320763	0.0521315	0.644012	0.596331	2.72777	2.58196	0.645258	0.900585	0.933706	0.94796	0.137616	0.0366598	0.347401	0.424021	1.57076	1.45858
0.0390421	0.00380968	0.357733	0.859069	2.45376	4.4642	0.945726	0.78355	0.914121	0.922139	0.0641231	0.794332	0.396659	0.416244	1.36362	1.89735
0.0184104	0.0466954	0.0565514	0.727987	2.11654	2.61138	1.03698	0.631001	0.983651	0.958637	0.496069	0.439502	0.643299	0.841741	1.82911	1.83483
0.043881	0.0810976	0.65392	0.888112	2.54858	2.79932	0.642411	0.616039	0.978779	0.957109	0.001317	0.662428	0.56214	0.497803	0.800919	1.28154
0.0722586	0.0234	0.361217	0.717003	2.06808	2.81665	0.069097	0.192698	0.905448	0.872454	0.0824743	0.302615	0.46609	0.524915	1.61894	1.28016
0.0659108	0.0827569	0.276807	0.680149	2.21686	2.40936	1.17956	0.3967	0.89306	0.969572	0	0.488816	0.435478	0.527247	1.44939	0.810056
0.0221761	0.0921483	0.618649	0.0475996	3.03403	1.92253	1.24492	1.95446	0.910854	0.905767	0.619454	0.565582	0.323716	0.441674	1.49923	1.81739
0.0268081	0.0899749	0.445406	0.644692	2.67219	2.4162	1.18627	0.765398	0.851803	0.964869	0.888511	0.324928	0.529411	0.558366	1.04393	0.873124
0.0758886	0.022379	0.0084179	0.456522	1.80395	2.84532	2.59389	1.54761	0.841558	0.92306	0.121247	0	0.564588	0.587283	1.45123	1.3797
0.0122045	0.027945	0.811477	0.288215	3.3981	2.49158	1.05532	1.0482	0.775804	0.912374	0.301245	0.0467944	0.4695	0.811126	1.17422	1.49817
0.00223086	0.115036	0.616414	0.215977	4.57256	2.03882	0.954218	1.79641	0.914748	0.900256	0.0553168	0.0143653	0.461683	0.438154	0.774199	0.800551
0.0775641	0.0947576	0.296901	0.0005056	2.07871	1.80609	0.955141	1.16073	0.899096	0.89766	0.457584	0.0436045	0.438224	0.391153	1.12637	0.110442
0.0283337	0.0530345	0.920705	0.760307	3.30659	2.60632	0.827243	0.0173924	0.881153	0.861561	0.0094524	0.2678	0.401178	0.444908	1.20784	1.44344
0.148383	0.0141013	0.130365	0.515934	2.00362	3.03404	0.908683	1.68782	0.916983	0.892256	0.106297	0.275018	0.511618	0.520655	0.899988	0.678899
0.0924495	0.0692068	0.0968726	0.114079	2.00849	1.92827	1.19053	0.761471	0.935312	0.94538	0.641881	0.840528	0.500526	0.468376	1.31521	1.17079
0.0580816	0.0335279	0.893045	0.747529	2.58076	2.5266	0.442434	0.658839	0.991068	0.932112	0.813253	0.623129	0.433097	0.564285	1.3619	1.17344
0.014071	0.10838	0.401211	0.512339	3.24723	2.16858	2.2153	1.06331	0.982051	0.922203	0.618695	0.404171	1.01982	0.656644	1.01755	0.470667
0.0847572	0.0484594	0.721418	0.274116	2.46617	2.42206	0.726225	1.89864	0.988834	1	0.328557	0.611551	0.508175	0.48341	1.17579	0.922606
0.0342223	0.0238236	0.678568	1.08341	2.7052	3.36176	0.893797	0.571173	0.915064	0.944354	0.330526	0.611112	0.680522	0.463854	1.03184	1.41196
0.0948738	0.159533	0.129821	0.109075	1.75404	1.90121	1.17427	0.766892	0.926598	0.945591	0.711312	0.26679	0.58105	0.632234	1.79245	1.48785
0.0144788	0.0220169	0.257052	0.83272	2.90781	2.93633	0.745897	0.654816	0.957715	0.908784	0.0132386	0.159029	0.410578	0.544694	0.617701	1.28464
0.0999739	0.0290413	0.0078893	0.447161	1.83316	2.69269	1.24525	0.914344	0.958978	0.89946	0.329245	0.0370013	0.318503	0.594934	1.97604	1.27842
0.0333553	0.0728918	0.637193	0.622893	2.71957	2.54934	0.603039	0.765151	0.890244	0.926919	0.504684	0.322749	0.456745	0.667745	1.07209	0.626135
0.076877	0.0367052	0.914875	0.79144	2.56349	2.77055	0.409315	0.842898	0.861696	0.905964	0.0934467	0.630766	0.46945	0.393801	1.02348	1.67783
0.0202267	0.0701908	0.688741	0.343785	2.93617	2.04213	1.3006	0.777942	0.950467	0.845851	0.288577	0.0002744	0.618889	0.342107	1.3297	1.30849
0.0566297	0.0539917	0.0224742	0.369732	1.98882	2.28671	1.61556	0.712002	0.924053	0.950441	0.303121	0.598006	0.756597	0.523451	1.3316	1.03622
0.0454238	0.0728643	0.817847	0.664	2.63418	2.25801	0.483236	0	0.894751	0.936082	0.589752	0.301606	0.412975	0.543276	1.18615	1.17631
0.0630057	0.0382378	0.730678	0.122754	2.30484	2.00062	0.261334	1.50497	0.969386	0.869694	0.822366	0.617932	0.537728	0.453057	2.04989	0.689586
0.0621398	0.0111365	0.66059	0.732546	2.31474	3.34251	0.651058	0.606376	0.848807	0.820115	0.207507	0.0175753	0.261827	0.312221	0.9626	0.946133
0.0550612	0.030064	0.682064	0.841148	2.35676	2.81811	0.647165	0.434006	0.96267	0.922435	0.198206	0.261818	0.371598	0.38342	1.2145	0.960907
0.0691243	0.00481146	0.955663	0.829357	2.7134	4.30558	0.435423	0.490411	0.937381	0.921875	0.335308	0.352937	0.27321	0.463236	2.8373	1.84535
0.0294169	0.0384254	0.850714	0.480929	2.49358	2.71894	0.132649	1.47146	0.848108	0.856443	0.46493	0.0425413	0.633692	0.400652	0.849374	1.49198
0.0344684	0.0323863	0.215237	0.816736	2.10817	2.90994	1.39133	0.826337	0.870481	0.96499	6.69e-05	0.652891	0.453831	0.421357	2.51256	0.879918
0.126282	0.0974999	0.320103	0.813087	2.02527	2.58379	0.38971	0.407206	0.826129	0.814086	0.0332941	0	0.391424	0.262545	1.61269	2.0151
0.0540437	0.0237281	0.0766003	0.75912	2.02649	2.82378	1.91223	0.754601	0.951383	0.933003	0.73556	0.305588	0.46571	0.494129	0.722446	0.974019
0.0260402	0.10757	0.758632	0.578372	3.10802	2.37657	0.888286	0.002715	0.957706	0.901302	0.306507	0.0345198	0.434637	0.446146	0.979931	0.871802
0.0278861	0.0716765	0.797968	0.409789	2.85182	2.27128	0.944922	0.718106	0.881965	0.93588	0.171638	0.601618	0.23929	0.583608	2.788	1.31731
0.0321692	0.0418709	0.702697	0.761235	2.86553	2.80834	0.881451	1.06141	0.97414	0.962155	0.590845	0.4652	0.453798	0.265944	2.28892	0.975525
0.018665	0.0662393	0.585124	0.180988	2.96322	2.1211	0.576313	1.26942	0.922565	0.914405	0.601605	0.480877	0.427602	0.523021	1.8191	1.82199
0.0880352	0.0360107	0.762355	0.67545	2.63101	2.57474	0.083932	0.484089	0.938872	0.928883	0.540802	0.562571	0.334131	0.501384	1.42176	2.06061
0.058479	0.0260289	0.708544	0.853651	2.58741	3.18334	0.906212	0.735821	0.957102	0.94085	0.000242	0.17009	0.291397	0.509196	0.682794	0.790699
0.119222	0.017656	0.473627	0.573345	2.3736	3.19638	0.681785	1.13699	0.956346	0.849543	0.554987	0.0018398	0.376962	0.398021	0	0.931999
0.0809143	0.0274603	0.602326	0.829852	2.40641	2.88068	0.575523	0.768323	0.960381	0.92558	0.58974	0.488426	0.502989	0.60953	0.920477	1.24714
0.0350977	0.0922263	0.658827	0.803787	2.71216	2.64472	0.951497	0.244579	0.962831	0.905713	0.357213	1.66e-05	0.425696	0.396321	0.770518	1.98252
0.0742058	0.0854856	0.825312	0.798566	2.48867	2.66948	0.139453	0.511809	0.909886	0.908165	0.144409	0.463564	0.60998	0.353073	2.22867	0
0.0175081	0.149952	0.70926	0.0184639	3.03363	1.89413	0.642552	1.32602	0.895971	0.931861	0.151432	0.303216	0.411725	0.4507	1.41459	1.41294
0.027493	0.0563388	0.578554	0.373977	2.98081	2.23884	1.11688	0.945415	0.931055	0.928351	0.0518875	0.488183	0.720985	0.370864	2.26434	1.80525
0.0790818	0.0374454	0.601939	0.552716	2.36915	2.67192	0.577379	1.04087	0.94043	0.881014	0.390495	0.348843	0.374809	0.389854	1.90881	1.18546
0.0264917	0.0894658	0.179337	0.0325467	2.20592	1.93336	0.701846	2.08882	0.935298	0.886777	0.186678	0.121748	0.306335	0.492914	1.07377	4.188
0.0386966	0.0609154	0.875729	0.858537	2.78165	2.78435	0.859449	0.595759	0.82004	0.985562	0.155563	0.720256	0.539548	0.577855	0.609834	0.201219
0.0793654	0.050765	0.457639	0.578395	2.16908	2.34225	0.375516	6e-06	0.962835	0.882824	0.488031	0.0719349	0.460492	0.447021	1.42809	2.754
0.0502394	0.00574727	0.776725	0.742707	2.58138	3.78666	0.919493	0.954353	0.885584	0.82805	0.0024579	0.460346	0.349815	0.507043	1.34921	1.99207
0.0320089	0.0250561	0.17039	0.479352	2.42221	2.71256	1.85083	1.44262	0.823757	0.889285	0.0277814	0.303494	0.385417	0.558416	0.54761	0.226979
0.0932787	0.192706	0.253867	0	2.42172	1.79984	1.67396	1.35216	0.945605	0.879854	0.358415	0.223175	0.672934	0.514308	0.791317	0.908332
0.0790873	0.0237076	0.73764	0.730891	2.52377	2.75228	0.603518	0.390231	0.953416	0.891913	0.102564	0.510065	0.426204	0.437041	1.665	1.37488
0.0823439	0.0275651	0.40565	0.32011	2.17464	2.2659	0.952763	0.899648	0.842137	0.922469	0.235372	0.428069	0.283224	0.484506	1.39627	0.971172
0.0624411	0.187521	0.798364	0.0037908	2.45703	1.74131	0.536636	1.28374	0.953886	0.839306	0.747374	0	0.496261	0.397527	1.58999	1.6138
0.0317535	0.0330152	0.745712	0.896637	2.67033	2.84896	0.633507	0.90538	0.961687	0.863814	0.266441	0	0.469423	0.42546	1.28468	1.22423
0.0646524	0.00900896	0.779151	0.958264	2.50179	3.84451	0.099728	0.674545	0.910181	0.941163	0.297509	0.157133	0.689456	0.534691	1.21566	0.674662
0.0383404	0.0603548	1.04206	0.0417656	3.17941	2.05032	0.61485	1.59798	0.881155	0.914465	0.003422	0.269473	0.396539	0.490013	2.06302	1.80343
0.0620576	0.056463	0.169539	0.607416	2.09183	2.37441	1.04748	0.532555	0.894896	0.932684	0.101799	0.569081	0.430525	0.418378	1.12487	1.14357
0.0687684	0.0830134	0.546306	0.652997	2.35885	2.4471	0.79702	0.99301	0.898281	0.863549	0.0812161	0.0840532	0.319075	0.41879	0.881415	1.59851
0.0235043	0.0722562	0.636102	0.448937	2.78958	2.21123	0.885699	0.676235	0.882882	0.889883	0.0328317	0.24923	0.575278	0.402077	1.09569	2.90123
0.0240444	0.0251635	0.768608	0.776289	3.02229	2.87711	1.11311	0.831903	0.987016	0.960284	0.337646	0.63386	0.53439	0.547782	0.575244	1.00172
0.112537	0.0117654	0.169791	0.75332	2.032	3.42182	1.25727	0.901871	0.901878	0.943452	0.184841	0.329696	0.389667	0.352084	2.53348	1.29482
0.0953321	0.12897	0.172258	0.159541	2.01461	2.18566	0.142619	0.719603	0.884776	0.925335	0.0556229	0.0762998	0.605355	0.308647	0.733498	1.25501
0.0409745	0.0330719	0.774639	0.80649	2.84777	2.98207	0.690668	0.782744	0.943394	0.925934	0.284457	0.3887	0.43661	0.632256	1.44775	3.2488
0.0282049	0.126548	0	0.0111508	2.11153	1.91499	0.74074	1.3158	0.893195	0.925516	0.661545	0.44137	0.415036	0.346996	1.46416	0.888253
0.024169	0.0361594	0.784069	0.865042	2.92996	3.06839	0.751836	0.948227	0.864014	0.963296	4.71e-05	0.705757	0.280524	0.457887	1.55723	1.32284
0.0570567	0.038894	0.824356	0.846464	2.54903	2.56866	0.56568	0.500955	0.96531	0.945782	0.658013	0.485601	0.615617	0.263813	1.21589	0.935309
0.108116	0.0903694	0.0014853	0.860336	1.8806	2.41173	2.78434	0.400983	0.775938	0.950868	0.0045059	0.699695	0.389064	0.464172	1.19385	0.454499
0.0793485	0.0780152	0.0093151	0.65739	1.85486	2.40008	1.20859	0.504924	0.87177	0.965038	0.464345	0.0271618	0.449183	0.302568	1.37752	0.704161
0.0542107	0.0444262	0.455179	0.798222	2.35579	2.59255	1.08779	0.587209	0.88556	0.885601	0.0318978	0.288686	0.480188	0.539436	1.08397	1.09516
0.03722	0.0435378	0.719278	0.842838	2.74914	2.70697	0.936795	0.557947	0.994005	0.965342	0.455846	0.680971	0.468323	0.457859	3.98503	1.59983
0.0391051	0.104164	0.89881	0.679959	2.8997	2.35578	0.795357	0.108712	0.917937	0.827769	0.143332	0.413768	0.452887	0.521742	1.82727	0.841503
0.0375093	0.0926865	0.535923	0.764384	2.57012	2.58425	0.77136	0.541099	0.954338	0.997213	0.0624695	0.209181	0.281256	0.464011	3.02264	1.32501
0.0692833	0.0572196	0.821205	0.403635	2.8386	2.41734	0.713357	1.06668	0.902316	0.871435	0.142544	0.0273877	0.561813	0.380868	1.41963	1.17705
0.0429796	0.0580919	0.0031215	0.277066	1.87659	2.04732	1.05488	1.11243	0.925429	0.923837	0.523597	0.341461	0.543365	0.69641	1.62074	1.57363
0.0524944	0.0217252	0.661651	0.551084	2.44138	2.86093	0.457657	1.30387	0.904123	0.938475	0.251196	0.843273	0.44157	0.794282	1.50592	0.860376
0.036597	0.0227612	0.668487	0.389248	2.75976	2.79134	1.18308	2.58595	0.924132	0.850912	0.0718449	0	0.731702	0.385393	0.641208	1.36871
0.0273422	0.0843286	0.981812	0.803778	2.85122	2.46983	0.316163	0.0630548	0.914095	0.915702	0.603276	0.111433	0.446336	0.514949	0.538142	1.14874
0.0280555	0.201198	0.870312	0.0559885	3.10651	1.72708	0.733401	0.54908	0.976679	0.910183	0.683945	0.507816	0.466686	0.501738	1.77761	1.75301
0.0689846	0.128746	0.347027	0.705232	2.24661	2.34014	1.22218	0.129033	0.892268	0.953917	0.331543	0.276891	0.609797	0.443461	0.888587	1.16253
0.096003	0.00510116	0.463667	0.575261	2.25055	3.62382	0.693394	0.627009	0.960315	0.901392	0.273	0.240435	0.455632	0.478063	1.12833	1.56288
0.134403	0.091381	0.351415	0.658951	2.28596	2.65956	0.723327	0.83604	0.936283	0.915253	0.565046	0.0476995	0.637015	0.357198	1.60886	1.37551
0.0317359	0.0657722	0.592316	0.52456	2.65164	2.31749	0.887944	0.202256	0.861459	0.896411	0.0548066	0.170601	0.695071	0.475982	1.08474	0.0831
0.0544474	0.065043	0.700316	0.267063	2.7324	2.34719	0.96671	0.776608	0.902328	0.939958	0.369648	0.666461	0.359674	0.465866	0.937457	1.70462
0.0978052	0.0782568	0.0073241	0.716714	1.75825	2.57363	1.42002	0.454063	0.946414	0.819529	0.530941	0.0270213	0.373888	0.580391	1.58682	1.17685
0.0758985	0.0434799	0.699067	0.80992	2.48209	2.82831	0.302579	0.764644	0.834804	0.917297	0	0.542232	0.362738	0.810095	1.58418	0.026651
0.0227593	0.0722021	0.421838	0.568989	2.61473	2.48073	1.02355	0.538408	0.856844	0.955998	1e-07	0	0.438335	0.556815	0.913347	1.7903
0.0718024	0.12937	0.868087	0.440429	2.77765	2.22708	0.656936	0.813874	0.951967	0.957659	0.218469	0.101409	0.40452	0.568672	1.72877	1.47294
0.0502731	0.0322016	0.85492	0.122904	2.72147	2.27244	0.751504	0.898359	0.838839	0.941884	0.140508	0.272345	0.404691	0.512323	0.821135	0.936882
0.0350425	0.0694457	0.667089	0.589613	2.55164	2.37029	0.874107	0.955559	0.912425	0.880777	0	0.267625	0.371425	0.323957	0.944376	1.44921
0.0201471	0.0138545	0.786163	0.707522	2.81205	3.1265	0.477182	1.14353	0.937564	0.948955	0.293254	0.676862	0.508626	0.386747	2.2349	1.71395
0.0194262	0.138849	0.719579	0.610461	3.12257	2.18359	1.00273	0.0639855	0.948886	0.965201	0.469382	0.643549	0.42676	0.49262	1.47658	0.93999
0.0254103	0.0688575	0.251769	0.173864	2.56757	2.20984	1.2889	1.36601	0.878486	0.932332	0.0794533	0.331771	0.673365	0.68085	1.06726	0.858372
0.0285162	0.0766745	0.769563	0.595703	2.97731	2.55968	0.667041	0.941261	0.957088	0.90483	0.187258	0.0860979	0.403547	0.48753	1.09579	1.35241
0.0571288	0.0606221	0.556006	0.575075	2.60743	2.55246	0.971481	1.10432	0.89306	0.878122	0	0.453048	0.588149	0.352864	1.76364	1.23018
0.106157	0.0462432	0.581041	0.663307	2.36196	2.61092	0.707281	0.371805	0.938008	0.940643	0.146708	0.581947	0.627764	0.51942	1.57194	1.2752
0.0479934	0.130922	0.380221	0.0834476	2.19135	1.99211	0.857721	0.782699	0.910483	0.955011	0.0472541	0.030336	0.511829	0.593624	1.45851	4.56304
0.0258804	0.0229677	0.760536	0.538766	2.98789	2.89527	0.555609	1.76608	0.968199	0.910249	0.79927	0.0339813	0.49685	0.549836	1.29142	1.27291
0.0424657	0.029805	0.55966	0.95516	2.69335	2.89192	1.2693	0.47721	0.925336	0.898368	0.0818348	0.659366	0.38796	0.645672	2.25065	1.61489
0.0330267	0.0335051	0.890382	0.503663	2.81573	2.72938	0.625538	0.996941	0.620525	0.953881	0.0023518	0.599189	0.536132	0.6177	2.18172	1.48362
0.0453506	0.01713	0.303476	0.742359	2.28654	3.27558	0.717735	0.765729	0.899334	0.951701	0.0013596	0.7487	0.726387	0.278289	0.010427	1.56126
0.0834598	0.012495	0.719414	0.742525	2.49013	3.41292	0.516135	1.27021	0.961793	0.88586	0.666146	0.518597	0.562098	0.84392	0.653639	0.749599
0.0777707	0.0428169	0.498547	0.430969	2.2568	2.39312	0.746091	1.07997	0.949022	0.902747	0.421074	0.0663688	0.295936	0.51859	0.626759	1.09633
0.0260105	0.0899404	0.775253	0.384033	3.11633	2.22776	1.33377	0.686146	0.958379	0.914714	0.568688	0.440555	0.311799	0.514183	1.75419	1.40611
0.0847185	0.0435994	0.302808	0.0001901	2.03937	2.05329	0.854458	0.628633	0.801899	0.967275	0.01453	0.562041	0.434672	0.703307	1.38361	1.1184
0.0313186	0.0644419	0.804716	0.649563	2.91486	2.48803	0.972137	1.11892	0.969572	0.811492	0.431673	0.0859835	0.54719	0.303567	0.891034	0.966364
0.101419	0.076	0.415629	0.508579	2.1461	2.47297	0.606368	0.873934	0.926928	0.934035	0.390643	0.466563	0.371046	0.456126	3.25388	1.64347
0.0222497	0.0777091	0.767931	0.551466	2.94575	2.462	0.957496	0.933063	0.845602	0.904714	0.0932987	0.411949	0.432831	0.424903	1.53022	1.82643
0.0231907	0.145796	0.782139	0.0135093	2.8507	1.84941	0.610413	0.679207	0.890428	0.956517	0.0196808	0.550789	0.322936	0.546328	1.77168	1.2465
0.0373582	0.0473538	0.555502	0.479978	2.54239	2.22012	1.36826	1.09907	0.863547	0.976371	0.208292	0.221661	0.604484	0.407086	1.54173	1.67302
0.0433759	0.0723869	0.712565	0.0940712	2.44716	2.14991	0.197957	1.74697	0.868129	0.91082	0.140075	0.0780431	0.4141	0.268528	0.90774	0.962014
0.0607058	0.05986	0.0056734	0.757223	1.91475	2.61671	1.81178	0.283781	0.964086	0.921426	0.712496	0	0.719132	0.659084	1.6704	0.10451
0.019572	0.0306505	0.400391	0.712708	2.82254	3.05997	0.184528	1.08841	0.94687	0.898985	0.615704	1.5e-05	0.504244	0.436367	1.64805	2.82958
0.0652427	0.0283754	0.63276	0.70963	2.43769	2.94108	0.162371	0.678993	0.962334	0.953735	0.587223	0.50999	0.475399	0.607584	1.20585	1.52246
0.0688532	0.0249045	0.761914	0.784335	2.55536	2.80427	0.343207	0.612687	0.832923	0.941581	4.15e-05	0.708666	0.438965	0.303569	0.935019	0.015624
0.0330744	0.0379019	0.814264	0.728113	2.89428	2.62791	0.841791	0.929739	0.929279	0.926846	0.0259106	0.17026	0.581774	0.462003	0.529949	1.39028
0.156923	0.0371838	0.0457952	0.560442	1.83847	2.47923	1.07734	1.12983	0.922973	0.937291	0.300725	0.0186268	0.420607	0.494086	0.465812	0.891954
0.0310612	0.0768645	0.275628	4.1e-06	2.45156	1.83462	1.53898	1.67287	0.935151	0.893075	0.578551	0.552905	0.532496	0.654146	1.33987	0.485491
0.0726695	0.0694874	0.633474	0.688345	2.65245	2.44573	0.904734	0.209092	0.947064	0.931965	0.321496	0.607526	0.480071	0.381383	0.796595	0.863201
0.0955712	0.0487374	0.639862	0.729963	2.61209	2.66458	0.614902	0.737737	0.926562	0.949391	0.239272	0.316871	0.486674	0.413291	1.23369	1.43137
0.109083	0.0503363	0.694987	0.754349	2.6125	2.54726	0.370493	0.663317	0.821027	0.90457	0.0404887	0.406269	0.555236	0.77398	2.00268	1.42139
0.00273345	0.0631205	0.766953	0.941563	4.51545	2.633	0.77026	0.307066	0.900294	0.921708	0.301544	0.35494	0.401528	0.458752	1.63917	1.16154
0.0356035	0.101593	0.767728	0.558135	3.01169	2.40005	0.971925	0.835078	0.870587	0.89613	0.0341925	0.369928	0.457977	0.513287	1.03341	1.37969
0.081177	0.032112	0.706191	0.638119	2.53379	2.59993	0.741634	0.693849	0.863286	0.892452	0.126507	0.266346	0.670888	0.357211	1.22605	1.16393
0.0219286	0.0460914	0.303995	0.0449223	2.28903	2.17231	1.03526	1.41643	0.913826	0.920037	0.237142	0.254998	0.501847	0.397657	1.98038	0.599705
0.115798	0.0759057	0.567409	0.51073	2.35646	2.16572	0.310773	0.651889	0.799259	0.94358	0.0188786	0.516421	0.514018	0.520363	1.57738	1.11301
0.0692906	0.0420613	0.119926	0.630411	1.97691	2.63535	0.798027	1.04449	0.918546	0.894299	0.170261	0.012379	0.431813	0.393566	2.11348	1.70156
0.0213489	0.0411918	0.0191325	0.714687	2.32568	2.59559	0.867767	0.685684	0.891267	0.861774	0.170052	0.0503131	0.461365	0.405302	0.607473	1.6676
0.0714098	0.0571761	0.482684	0.578354	2.41839	2.56809	0.71709	1.03461	0.940123	0.894059	0.382204	0.454507	0.427308	0.64673	0	0.567371
0.0919056	0.121213	0.649881	0.0004298	2.21684	1.87893	0.255499	0.887109	0.92996	0.93838	0.463027	0.407384	0.429717	0.586403	1.26551	1.13295
0.0383985	0.0303031	0.21367	0.642585	2.16684	2.52098	2.11059	1.07739	0.948129	0.918647	0.622926	0.0957634	0.465883	0.48393	1.26551	2.07579
0.0520802	0.0357665	1.04642	0.836392	2.66925	2.72929	0.18057	0.471161	0.946172	0.901352	0.401881	0.0506497	0.450867	0.39899	0.782783	0.619658
0.0285807	0.045795	0.800314	0.538202	2.83883	2.48099	0.779054	0.237587	0.915607	0.72461	0.374387	0.283309	0.29193	0.486996	2.49286	0.999903
0.0451162	0.07063	0.568437	0.292186	2.20028	2.04719	0.682439	0.655019	0.780594	0.966054	0.118372	0.345844	0.45994	0.438688	0.598938	0.478765
0.0330828	0.0223045	0.48685	0.85058	2.58327	3.04871	1.54621	0.843599	0.973235	0.956339	0.801442	0.471574	0.398471	0.423751	0.85958	0.300457
0.0701074	0.0552567	0.0404353	0.752804	2.14534	2.68223	1.42384	0.840098	0.946353	0.906717	0.302629	0.0031559	0.359218	0.469247	1.40505	0.910428
0.07	0.0776604	0.510552	0.0002153	2.28539	1.79371	0.464027	1.23454	0.942074	0.956158	0.235839	0.393043	0.545658	0.552223	2.13318	1.12741
0.100555	0.124435	0.610748	0.0261577	2.29448	1.78009	0.913758	1.31473	0.916835	0.807778	0.0066123	0.0336745	0.440509	0.39135	0.948214	1.17396
0.0434968	0.128891	0.620877	0.321196	2.38075	2.18327	0.766472	0.864955	0.924837	0.91453	0.0771188	0.238295	0.555717	0.430565	2.98504	1.07319
0.0439938	0.1286	0.662968	0.123637	2.42682	2.02398	0.438154	0.586675	0.916992	0.911541	0.0023811	0.645322	0.576168	0.478967	0.503288	2.44252
0.16638	0.0528993	0.0221849	0.349784	1.96657	2.3226	1.04353	0.881943	0.773048	0.965129	0.044788	0.531856	0.480743	0.38911	1.22245	0.989897
0.0299256	0.228045	0.738532	0	3.03851	1.90462	1.03024	0.540431	0.955002	0.894541	0.325534	0.170564	0.434993	0.609848	1.52302	1.68099
0.0794754	0.02175	0.449078	0.475964	2.11697	2.95	0.018031	1.24062	0.928262	0.902536	0.175797	0.138158	0.304139	0.466631	2.89651	3.5669
0.0325105	0.0570687	0.938349	0.684249	2.82595	2.77208	0.6379	1.05218	0.834621	0.859367	0.0161098	0.366752	0.418068	0.442811	2.42531	1.5643
0.085443	0.0512838	0.724191	0.0002366	2.33862	2.05212	0.494317	1.29765	0.875972	0.920897	0.364439	0.48053	0.526156	0.352063	0.722147	1.66574
0.00853419	0.0654846	0.85807	0.841901	3.99434	2.93436	0.989022	0.724119	0.903775	0.923159	5.41e-05	0.001845	0.52556	0.337406	1.44629	1.23095
0.0499063	0.0409383	0.736134	0.650145	2.51758	2.85362	0.77871	0.986173	0.924677	0.953567	0.0664884	0.65759	0.551425	0.620111	0.783051	2.58707
0.0488534	0.0723038	0.624618	0.688113	2.60381	2.37772	0.680664	0.178634	0.986136	0.940025	0.51092	0.0034471	0.433134	0.461161	0.912843	1.01677
0.0241609	0.0394725	0.879323	0.626242	2.8647	2.30864	0.671943	0.102433	0.784123	0.956455	0.0717706	0.481471	0.513418	0.488533	1.53744	1.06003
0.0415779	0.062711	0.803514	0.697765	2.82886	2.62412	0.811839	0.778176	0.830964	0.94577	0.0067491	0.841481	0.498563	0.56693	1.83143	0.882724
0.10428	0.119283	0.0007864	0.356283	1.80838	1.96592	1.31378	0.983572	0.83224	0.885144	0.001011	0.495787	0.391107	0.737545	0.185433	0.612437
0.0756937	0.0408074	0.782004	0.841108	2.27568	2.73249	0.606361	0.397713	0.835317	0.907608	0.36965	0.181534	0.378708	0.474523	1.80307	0.887967
0.0763329	0.0209717	0.783843	0.798546	2.59856	3.32538	0.51938	1.02872	0.955969	0.906685	0.743672	0.137965	0.468286	0.557358	2.05593	1.37191
0.0783901	0.0294098	0.758343	0.187667	2.41654	2.25203	0.265845	1.22818	0.961288	0.922897	0.91274	0	0.346405	0.437892	0.770708	1.88828
0.0648274	0.0471207	0.52987	0.564482	2.52097	2.35092	1.03033	1.15807	0.944204	0.932797	0.524524	0.0003451	0.747598	0.435307	1.12509	1.42032
0.0437214	0.0821821	0.875593	0.0619015	2.96959	2.05304	0.594656	1.75607	0.92965	0.842841	0.405622	0.0226037	0.376572	0.302805	1.79596	1.1187
0.00901919	0.0465746	0.192928	0.512916	3.16036	2.35685	1.36499	0.398248	0.900071	0.895253	0.0440287	0.0152592	0.458176	0.357192	0	1.07232
0.0373988	0.0268461	0.781634	0.502957	2.752	2.53058	0.619476	0.768455	0.831299	0.976271	0.177888	0.554926	0.47491	0.599464	0.599914	0.901216
0.0456848	0.105333	0.404877	0.780165	2.28896	2.45519	1.15345	0.401185	0.943448	0.904723	0.0869011	0.200091	0.492476	0.475266	0.539622	0.904551
0.0594647	0.0561553	0.419186	0.572882	2.09737	2.46239	0.023871	0.63351	0.886398	0.900845	0.0750898	0.602626	0.464913	0.440383	0.728998	1.3362
0.0969572	0.0548861	0.30548	0.536059	2.18393	2.26084	0.566543	0.783688	0.852529	0.914887	0.0221307	0.542609	0.555236	0.475339	1.37851	0.917185
0.0560261	0.0169044	0.15246	0.843217	2.13361	3.10086	1.19034	0.518019	0.863722	0.912297	0.131586	0.0836398	0.458028	0.419897	1.25102	1.6144
0.0860466	0.0568548	0.213656	0.584475	2.3775	2.55552	1.13315	1.04926	0.945176	0.943249	0.308699	0.490351	0.431896	0.481014	0.766359	0.636064
0.0690033	0.139315	0.579924	0.157483	2.44475	1.92342	0.836486	0.638429	0.916568	0.944942	0.0759425	0.638883	0.467934	0.386157	0.737641	1.59263
0.0669938	0.031649	0.805954	0.424927	2.86151	2.62341	0.324092	1.2143	0.959326	0.790615	0.416349	0.0115795	0.595938	0.320364	1.1265	1.18591
0.0553676	0.0577058	0.627326	0.0757338	2.67843	1.8788	0.979805	1.00044	0.924507	0.971764	0.5506	0.502607	0.279998	0.610461	1.13849	1.75089
0.0474737	0.0976466	0.840029	0.0087095	2.86259	1.87257	0.663182	0.698415	0.880213	0.939112	0.279527	0.364677	0.619721	0.590915	1.92372	0.024375
0.0582603	0.0177808	0.558784	0.679168	2.27328	3.01221	0.4009	0.617908	0.96171	0.955831	0.250744	0.463085	0.57505	0.430176	1.04267	1.24055
0.01227	0.029672	0.513707	0.697512	2.8886	3.00981	0.899885	1.56833	0.932478	0.964872	0.477762	0.636978	0.483068	0.386433	2.19203	1.14919
0.0552779	0.0899661	0.101729	0.747812	1.91559	2.5898	1.05459	0.624179	0.920228	0.829781	0.220775	4.13e-05	0.532298	0.4897	0.821925	1.51932
0.0817308	0.116328	0.0207057	0.240172	1.87469	2.06848	0.905421	1.15945	0.930572	0.878303	0.715172	0.18567	0.342413	0.53699	0.474616	1.37944
0.0338548	0.0429982	0.456978	0.663071	2.71986	2.72271	1.60524	0.798731	0.93741	0.969099	0.627704	0.598977	0.509866	0.742012	1.23354	1.45607
0.0758968	0.0472986	0.509309	0.646158	2.31411	2.80202	0.967059	1.28074	0.962546	0.879162	0.218748	0.0024662	0.401119	0.475194	0.940753	1.88406
0.00182577	0.027752	0.682496	0.811685	4.94655	2.99978	1.1697	0.574694	0.960493	0.971565	0.444035	0.675341	0.473564	0.856747	0.99435	1.52263
0.0500583	0.0849716	0.348766	0.118981	2.28056	2.08615	1.10786	1.03694	0.832342	0.896936	0.143513	0.0062599	0.847456	0.345744	2.16596	1.66574
0.0446098	0.0479871	1.03308	0.852101	2.92731	2.75341	0.467551	0.556934	0.960109	0.889282	0.428151	0.0343092	0.302924	0.563505	1.18388	1.297
0.0336979	0.0968221	0.381695	0.495209	2.35592	2.14737	0.238516	0.718859	0.966202	0.9373	0.67775	0.17002	0.375542	0.441307	1.50472	2.10113
0.0184843	0.0505747	0.59858	0.544187	2.95158	2.41383	0.804633	1.40532	0.903588	0.946151	0.0001672	0.492608	0.871649	0.445716	2.24931	2.48252
0.0646825	0.0466223	0.785373	0.397315	2.78054	2.24535	0.501641	1.49375	0.955463	0.965473	0.527913	0.421768	0.416528	0.571164	1.76064	1.38477
0.0542056	0.0324417	0.416926	0.529658	2.22526	2.64314	0.778063	0.949351	0.916414	0.890677	0.0546001	0.435165	0.5271	0.410201	0.838643	1.17573
0.0373139	0.075774	0.822516	0.928187	2.80928	2.39345	0.783658	0.109797	0.802437	0.927052	7e-07	0.547174	0.479335	0.629179	1.74348	1.58372
0.137098	0.061267	0.648005	0.480671	2.43884	2.55975	0.297561	1.47602	0.915994	0.953715	0.18004	0.407873	0.326904	0.645993	1.76218	1.37186
0.0445994	0.0522847	0.103333	0.0258343	1.94386	1.91825	1.65891	1.56024	0.87917	0.95392	0.119874	0.31114	0.413609	0.438474	1.53214	1.82057
0.224082	0.0304701	0.242263	0.374751	2.08245	2.58764	0.499179	1.89973	0.931617	0.945484	0.4056	0.409138	0.506519	0.569944	1.269	0.014697
0.0763949	0.049804	0.183794	0.461969	2.08055	2.39006	0.968364	0.972467	0.949407	0.894684	0.631619	0.0653577	0.444876	0.446567	1.682	1.32538
0.0853602	0.0690776	0.0001362	0.509518	1.8132	2.5661	0.482524	0.867944	0.960146	0.892181	0.634747	0.0271604	0.464099	0.39293	1.83779	1.47687
0.16528	0.0609596	0.126013	0.746073	1.97633	2.56772	1.1314	0.600732	0.900926	0.944511	0.184635	0.605746	0.388237	0.456902	1.05911	1.13196
0.0748845	0.0563791	0.52302	0.481618	2.36142	2.34918	0.74814	0.93818	0.981099	0.930968	0.6373	0.217024	0.525215	0.35336	1.78007	1.96431
0.0665698	0.122535	0.487038	0.692406	2.11579	2.22255	0.968896	0.391077	0.944569	0.86051	0.196517	0.0405069	0.415914	0.40808	0.846381	0.828978
0.100739	0.0409873	0.26562	0.614803	2.15236	2.34903	0.619702	0.182982	0.985473	0.953862	0.26427	0.506016	0.295294	0.471029	1.7342	0.976722
0.00906619	0.0728373	0.411966	0.758266	3.48572	2.43057	1.70782	0.378879	0.977702	0.880868	0.203467	1e-07	0.47131	0.523756	2.36909	1.36825
0.0292662	0.0672439	0.641387	0.742091	2.90866	2.65515	0.983861	0.603581	0.83844	0.920803	0.552847	0.49187	0.53606	0.516497	1.31801	0.421203
0.072726	0.0190604	0.703646	0.209636	2.34625	2.46691	0.495017	1.09796	0.812495	0.857376	0.0143478	0.0461087	0.434642	0.601617	0.019252	1.37644
0.0203563	0.0930221	0.702499	0.340626	2.82136	2.25257	0.496738	0.731539	0.90614	0.84532	0.0053354	0.0419646	0.457268	0.446568	1.71356	1.17267
0.0473799	0.0230549	8.2e-06	0.0908197	2.03618	2.40793	0.905779	1.94651	0.850295	0.936716	3.11e-05	0.735283	0.424114	0.450488	2.87917	0.793772
0.0862595	0.0835324	1.05746	0.0517689	2.55797	1.96084	0.056998	1.00609	0.916556	0.908602	0.302591	0.108078	0.458942	0.493404	2.3372	1.1209
0.106844	0.0308706	0.153169	0.669182	1.93811	2.81862	1.26034	0.839603	0.938308	0.940024	0.597696	0.227253	0.461479	0.41345	0.00147	1.06515
0.0738314	0.114636	0.0906014	0.388406	2.01571	2.10771	1.55217	0.592072	0.957047	0.943561	0.274335	0.34648	0.613636	0.465113	1.20818	1.32142
0.0426088	0.0562017	0.236738	0.692703	2.43146	2.56264	0.151272	0.865698	0.933931	0.926565	0.521244	0.354609	0.451479	0.825233	1.29058	0.849169
0.00239949	0.0526634	0.663709	0.772304	4.99787	2.81861	1.69569	0.812131	0.955551	0.937376	0.642018	0.745783	0.356461	0.480032	0.555466	1.35672
0.085711	0.0447136	0.337545	0.569261	2.16333	2.54654	0.833102	0.544072	0.938849	0.950483	0.429153	1.0352	0.341188	0.597998	1.58624	0.733642
0.0957509	0.0731868	0.817191	0.0616394	2.50744	1.99367	0.309393	0.600604	0.914663	0.94365	0.22225	0.607188	0.734379	0.406085	2.17667	1.4031
0.109102	0.0505547	0.338869	0.662442	2.06416	2.79785	0.674335	1.13013	0.930415	0.917188	0.232957	0.428019	0.469479	0.414563	0.559463	1.71563
0.0591051	0.0300136	0.7161	0.336892	2.42603	2.23487	0.787461	0.51898	0.88335	0.913093	0.0006588	0.422037	0.560924	0.440289	0.01501	0.900136
0.0977229	0.123884	0.373564	0.283286	2.03233	2.05698	1.23801	0.662952	0.925181	0.872423	0.163012	0.0170568	0.621282	0.704406	1.09098	1.34946
0.0411199	0.0810749	0.72345	0.761568	2.4676	2.49141	0.297116	0.407391	0.921463	0.974731	0.042528	0.805476	0.654051	0.4245	0.929154	1.29801
0.0986444	0.0543597	0.696434	0.301397	2.37678	2.02842	0.633086	0.872954	0.89411	0.741414	0.458302	0.172824	0.3366	0.506803	1.25246	0.8345
0.0115647	0.0793443	0.726389	0.0106906	3.49389	1.75178	1.03041	1.1838	0.968082	0.860053	0.572166	0.0013598	0.622495	0.400221	1.45268	1.71963
0.0399173	0.0963411	0.564508	0.214221	2.59223	1.98559	1.04807	0.0035759	0.924486	0.923537	0.47676	0.0396454	0.434125	0.355648	1.68149	0.994388
0.142925	0.0825065	0.031481	0.458294	1.88448	2.16553	1.22886	0.0231274	0.865064	0.917227	0.0082564	0.329752	0.487009	0.520002	1.57035	0.677444
0.0952002	0.0278087	0.231331	0.905599	1.83701	3.02806	1.11129	0.513151	0.801802	0.930381	0.172804	0.0906786	0.470304	0.441612	1.42401	2.01863
0.025085	0.135326	0.716741	0	2.58637	1.73925	0.321419	1.58699	0.972853	0.860035	0.412811	0.662168	0.509752	0.499314	1.12763	0.608523
0.0142206	0.0289834	0.724848	0.145685	3.11023	2.43133	0.510232	1.20543	0.917259	0.899121	0.455654	0.351614	0.288228	0.528572	2.57493	1.78296
0.0654822	0.0688785	0.820898	0.321305	2.57707	2.2857	0.295062	0.963309	0.977363	0.90215	0.612209	0.0335203	0.536724	0.463168	0	1.35353
0.0660677	0.0567771	0.0306887	0.380008	1.9786	2.264	2.03001	1.1383	0.8775	0.874919	0.0684721	0.0001319	0.63968	0.577322	1.43347	0.76251
0.117518	0.0260522	0.454843	0.883303	2.31624	2.95304	0.514669	0.571405	0.892103	0.894604	0.107865	0.000871	0.376173	0.325478	1.68345	1.0251
0.00140027	0.0758561	0.6767	0.471726	4.88824	2.26333	0.512675	0.709567	0.78278	0.97032	0.0099795	0.638759	0.473868	0.798478	1.21244	2.0756
0.0527818	0.0267198	0.410154	0.744089	2.24691	2.87364	0.673394	0.866468	0.828397	0.956435	0.0518721	0.649239	0.411553	0.899645	1.50417	1.24185
0.0546167	0.0779556	0.722553	0.923056	2.36966	2.81188	0.931203	0.442447	0.959616	0.840074	0.621174	0.272676	0.358115	0.38267	1.4182	1.4879
0.0292433	0.0432061	0.908623	0.44294	3.11476	2.39115	0.691288	1.0103	0.92296	0.928849	3.81e-05	0.633514	0.347153	0.487687	1.28446	1.21033
0.168391	0.0449436	0.0462648	0.729693	1.97186	2.46193	0.880552	0.365367	0.901898	0.887899	0.0586127	0.0004385	0.314662	0.464785	1.10354	0.8906
0.0286753	0.0672974	0.156329	0.0931428	2.22088	1.90021	1.06766	1.081	0.954108	0.963821	0.566101	0.67932	0.35079	0.488659	1.9685	0.65269
0.0444062	0.0164788	0.826413	0.455225	2.82485	2.61696	0.875593	1.10744	0.990894	0.929611	0.623841	0.620969	0.505812	0.558922	0.948059	1.64558
0.0657984	0.0579765	0.218514	0.333823	2.16081	2.13091	0.472729	1.07925	0.906143	0.934272	0.668889	0.648363	0.628076	0.8044	2.19312	2.38722
0.0706543	0.0936095	0.492109	0.496551	2.30642	2.42471	1.26872	0.240907	0.950368	0.961307	0.467024	0.487532	0.688142	0.563342	2.89788	0.672068
0.0745192	0.038953	0.046467	0.867671	1.92716	2.42801	0.757441	0.121447	0.872632	0.90829	0.273624	0.541337	0.513682	0.332471	2.31088	0.976598
0.0877339	0.095568	0.866366	0.18053	2.69047	2.12112	0.575626	0.976586	0.977073	0.8618	0.647658	0.193592	0.407073	0.609313	0.881883	1.75138
0.117042	0.00307756	0.467923	0.847303	2.16963	4.05985	0.972257	0.101663	0.848113	0.970789	3.76e-05	0.244838	0.419887	0.417121	1.08723	1.86065
0.0765381	0.0140636	0.0003464	0.0268274	2.04846	2.52844	2.64814	1.44308	0.923731	0.954073	0.0068053	0.421061	0.795303	0.460003	1.62776	1.15786
0.0385381	0.181401	0.575073	0	2.73183	1.84056	1.26312	1.31182	0.917423	0.97677	0.195328	0.653003	0.445204	0.456634	1.54206	0.107342
0.0755492	0.0368852	0.6619	0.825601	2.39141	3.00742	0.635351	0.803932	0.809522	0.874113	0.0844849	0.0654414	0.485544	0.399592	1.29901	0.020289
0.0276315	0.0597568	0.741325	0.93926	2.9072	2.71669	0.771532	0.56038	0.956354	0.898909	0.315079	1e-07	0.421512	0.481225	0.999683	2.52955
0.0774272	0.158038	0.50852	0.162524	2.34645	1.83453	0.990057	1.28461	0.880844	0.926019	0.157571	0.391674	0.38773	0.384591	1.57367	1.71318
0.0503965	0.0159093	0.69406	0.473193	2.63754	3.0951	0.839416	1.62316	0.929413	0.941811	0	0.400877	0.413804	0.510803	0.796044	1.67747
0.0303519	0.0229314	0.540293	0.684598	2.54205	3.15747	1.15318	1.18909	0.964302	0.92318	0.560909	0.146373	0.437024	0.420788	0.605079	1.41964
0.0704277	0.036198	0.0027452	0.294967	1.933	2.4211	1.04087	0.80636	0.918197	0.894015	0.635635	0.154322	0.446283	0.600623	1.52989	1.22096
0.166888	0.0610722	0.0914173	0.680714	1.96205	2.36503	1.03461	0.262109	0.912833	0.893403	0	0.10641	0.478842	0.600016	3.28312	0.000826
0.054698	0.0408458	0.935095	0.614447	2.57235	2.59469	0.521557	1.14896	0.933092	0.864767	0.102428	0	0.514124	0.455113	1.5649	1.32656
0.0382026	0.0747956	0.744402	0.144178	2.86438	1.92514	0.62862	2.19089	0.869405	0.913576	0.0039158	0.423356	0.462384	0.535626	1.12625	1.60064
0.0204376	0.0338184	0.648257	0.289274	2.50036	2.34124	0.170398	0.586506	0.95468	0.958924	0.0341618	0.388072	0.329909	0.372368	1.15089	1.70732
0.0619058	0.0187832	0.362899	0.626735	2.49949	3.09749	0.971717	0.82384	0.96188	0.840047	0.690774	0.166303	0.372002	0.720958	1.41671	2.58871
0.0199263	0.0117796	0.646821	0.599453	3.13105	3.39213	0.997955	1.68036	0.921303	0.789331	0.831166	0	0.368071	0.349936	1.00818	1.0899
0.0290381	0.106939	0.840557	0.237821	2.91012	1.9869	0.729383	0.525646	0.87853	0.880819	0.325224	0	0.724431	0.387274	1.31892	0.692023
0.0738001	0.0218224	0.548878	0.684482	2.37405	2.86157	1.1147	0.876577	0.88527	0.905501	0.189034	0.401801	0.367775	0.467935	1.51971	1.19508
0.0285025	0.07091	0.688109	0.429466	2.78368	2.22427	0.92248	0.732336	0.874167	0.848609	0.0878684	0.0893846	0.335813	0.613425	2.64166	1.50595
0.0756992	0.0518493	0.708375	0.756902	2.52786	2.36088	0.436952	0.0873366	0.938255	0.920081	0.759989	3.1e-06	0.38657	0.37469	1.09207	1.9236
0.0527211	0.0690797	0.357146	0.39506	2.22194	2.29983	1.1122	0.918193	0.876647	0.948277	0	0.301637	0.439849	0.37381	1.46609	0.73077
0.0851835	0.0237092	0.0978111	0.697943	1.96758	2.98015	0.849695	1.27235	0.867037	0.913666	0.060739	0.0179318	0.43281	0.638294	1.40844	1.84832
0.0952019	0.118476	0.780035	0.0827968	2.37885	1.95876	0.321379	0.826847	0.866022	0.960041	0.0002398	0.759721	0.605825	0.384804	0.573441	0.749018
0.0354505	0.0131818	0.657024	0.620938	2.68213	3.00464	0.809862	0.63329	0.924933	0.854961	0.0474561	0.0827391	0.499885	0.245244	0.598111	0.114089
0.0486481	0.00440387	0.533162	0.690316	2.61574	3.98884	1.21049	1.15264	0.897692	0.926971	0.859038	0.446155	0.31463	0.48805	0.830415	1.45903
0.0552431	0.0153414	0.401869	0.714912	2.38412	3.30002	1.21413	1.14612	0.924856	0.895449	0.243563	0.253914	0.507662	0.420172	1.28191	0.644624
0.172601	0.0201871	0.124632	0.447443	1.88294	2.63744	1.15889	0.928972	0.903733	0.930875	0.0791393	0.416519	0.415864	0.61511	1.2627	0.304606
0.0255641	0.00566246	0.0065565	0.362356	2.16066	4.03629	1.60526	2.61844	0.939028	0.91752	0.334292	0.565185	0.435297	0.747861	1.53229	1.46478
0.0738519	0.0484911	0.0794385	0.595518	2.00988	2.37967	2.28048	0.677469	0.904671	0.947174	0.307582	0.267606	0.377544	0.28622	1.65631	1.4081
0.0477038	0.0662647	0.422238	0.541622	2.43297	2.31919	1.3815	0.750958	0.876422	0.94519	0.196051	0.373009	0.53012	0.50295	1.52534	1.65044
0.155676	0.047792	0.237227	0.980531	1.89775	2.84283	0.789113	0.624974	0.889561	0.960353	0.0994208	0.379991	0.473229	0.52112	1.25628	0.087166
0.0483676	0.0385545	0.658959	0.776308	2.73494	2.48972	1.08396	0.214439	0.858879	0.953817	0	0.567697	0.313968	0.456407	0.830242	0.906927
0.0585725	0.0709648	0.425731	0.449091	2.20467	2.0201	1.06325	0.908691	0.947789	0.873709	0.282842	0.149406	0.44552	0.364555	1.68504	2.32874
0.0370195	0.10899	0.130213	0.110917	1.92663	1.99727	0.820584	1.09273	0.910597	0.922512	0.563704	0.236913	0.529611	0.526038	1.3311	1.31888
0.128076	0.023474	0.590293	0.966337	2.43128	2.87789	0.278364	0.521809	0.920775	0.957999	0.566632	0.542671	0.302098	0.405865	1.45271	1.00497
0.0818252	0.0925319	0.494731	0.544534	2.30798	2.38158	0.950808	0.66193	0.931942	0.990922	0.446332	0.736739	0.500879	0.530473	1.9217	0.046365
0.0251849	0.0174003	0.606012	0.648918	2.76556	3.05247	1.36423	0.996572	0.931525	0.895291	0.329824	0.692345	0.400185	0.332581	1.51409	2.28442
0.146996	0.0419524	0.0694846	0.369648	1.87108	2.18574	0.784604	0.845242	0.937934	0.762731	0.235523	0.0566432	0.356275	0.725524	1.51233	0.493243
0.0325259	0.054238	0.59842	0.940703	2.67074	2.5292	1.17287	0.182888	0.975288	0.882716	0.625736	0.0980914	0.712204	0.466509	1.73845	1.1581
0.0577791	0.114104	0.77695	0.751342	2.4459	2.55152	0.549334	0.31138	0.895316	0.927108	0.849473	0.66683	0.757945	0.593445	2.25364	1.81565
0.0656844	0.133074	0.438166	0.0004177	2.28375	1.7521	0.89476	1.55378	0.937828	0.896553	0.494361	0.209162	0.401031	0.478375	1.69177	1.3021
0.103209	0.0224292	0.315077	0.781338	2.12197	3.08592	0.731878	0.836323	0.964656	0.880326	0.335786	0.0532298	0.468189	0.794939	0.692844	0.892732
0.0478455	0.0525286	0.680911	0.664821	2.49305	2.4746	0.664838	0.426571	0.866253	0.903729	0.0769861	0.111672	0.480218	0.529988	1.22131	1.45532
0.103597	0.0441892	0.691028	0.569761	2.47037	2.34966	0.467767	0.76961	0.94123	0.985388	0.257307	0.639683	0.416674	0.498941	1.4272	2.70964
0.0605107	0.0472654	0.593781	0.0671594	2.45454	2.09902	0.396739	0.364621	0.927791	0.925961	0.444544	0.256254	0.529911	0.522761	1.44741	0.245593
0.0363338	0.0468465	0.791858	0.253636	2.93415	2.03669	0.930445	0.612412	0.817103	0.919261	0.535307	0.0014764	0.464618	0.716186	1.49068	1.4221
0.0953014	0.0583269	0.0491286	0.731645	1.78019	2.62716	1.17805	0.269587	0.871206	0.91715	1.4e-06	0.0881078	0.302176	0.473724	1.65846	2.67165
0.0258982	0.0291764	0.657239	0.124287	2.94522	2.43389	1.19846	1.07592	0.89142	0.957808	0.295202	0.493261	0.317785	0.294564	0.735056	1.22446
0.0964048	0.176961	0.906751	1.22e-05	2.70587	1.93258	0.331203	0.666373	0.916054	0.961919	0.464569	0.580011	0.4925	0.754129	1.73843	1.11497
0.0539155	0.0673275	0.367569	0.514189	2.03742	2.42368	0.922479	0.96016	0.953003	0.932669	0.647545	0.628129	0.446255	0.423074	1.80226	1.07768
0.165061	0.0223089	0.3994	0.690516	2.37302	2.91221	0.346346	0.952107	0.919689	0.94967	0.597198	0.66842	0.405257	0.448904	1.51802	1.33455
0.0132758	0.210112	0.663546	0.0794625	3.32559	1.94272	0.763153	1.26751	0.947449	0.917324	0.576331	0.230287	0.378817	0.538458	2.52495	1.12155
0.0812482	0.103376	0.616883	0.598744	2.37949	2.41649	0.308519	0.7134	0.872222	0.84717	0.350541	3e-07	0.428359	0.47524	1.79293	1.79971
0.0256595	0.0061044	0.498488	0.537646	2.6345	3.40331	0.977577	1.16148	0.933697	0.914435	0.402665	0.855129	0.541762	0.771357	0.8864	0.890729
0.0810082	0.0508602	0.548427	0.0084416	2.13929	1.83951	0.610152	0.767534	0.891408	0.954103	0.0024779	0.352819	0.417202	0.632893	2.33752	1.45641
0.0358756	0.021868	0.819752	0.513602	2.82777	2.99618	0.623577	1.20414	0.932401	0.939022	0.404372	0.28546	0.632037	0.535876	1.09633	1.78865
0.0358202	0.0192921	0.651398	0.540101	2.59338	2.98424	0.933893	0.987371	0.928797	0.903695	0.671719	0.0670528	0.593675	0.579958	3.17531	0.724624
0.0619621	0.122229	0.408793	0.0008818	2.29239	1.8101	0.853443	1.43504	0.864947	0.923721	0.0022402	0	0.273002	0.55755	0.7495	0.555811
0.0677735	0.09709	0.001382	0.579975	1.97473	2.42555	0.724148	0.588352	0.847957	0.97528	0.0349513	0.567346	0.559073	0.765501	1.6409	0.047026
0.0600746	0.0304534	0.460438	0.819754	2.2145	3.08064	0.741182	0.981262	0.957575	0.936682	0.655453	0.460359	0.47607	0.381379	1.09025	1.39322
0.0481863	0.0314472	0.0323036	0.683184	2.12844	2.57345	1.45513	1.05556	0.939723	0.950207	0.19894	0.837735	0.370611	0.534704	1.73645	1.91907
0.0142128	0.0668007	0.861683	0.209641	3.50711	1.99134	0.850767	2.09103	0.915613	0.939915	0.586376	0.0139103	0.437519	0.583927	0.976476	1.79782
0.0622527	0.0783958	0.690448	0.425188	2.57738	2.27632	0.648413	0.796252	0.897106	0.930905	0.336851	0.407991	0.49205	0.344679	0.000277	0.58429
0.0141889	0.0926144	0.88043	0.323183	3.3914	2.16818	0.8983	1.60693	0.872736	0.913022	0.0031468	0.414087	0.432673	0.480448	1.19353	2.69708
0.0528341	0.0645608	0.931989	0.026606	2.9552	1.95386	0.778084	0.7925	0.918159	0.950702	0.296975	0.615036	0.403075	0.524963	1.63033	1.08588
0.0793072	0.112516	0.501281	0.78398	2.19225	2.67808	0.89405	0.63246	0.967795	0.936587	0.154343	0.15477	0.450654	0.375179	1.5595	0.516894
0.031108	0.0337507	0.0442912	0.0116225	2.22459	2.27129	0.955265	3.97381	0.899684	0.887818	0.0410888	0.0022735	0.626152	0.444556	0.796774	1.30711
0.0761152	0.118687	0.404685	0.536413	2.06904	2.30184	0.600211	0.279901	0.968319	0.957978	0.785203	0.399545	0.379045	0.393954	0.976398	1.42825
0.0289707	0.0654534	0.958928	0.0333426	2.9413	1.96702	0.778023	1.82155	0.946542	0.969922	0.0693448	0.293316	0.361775	0.586464	1.30194	0
0.0863448	0.103929	0.498345	0.255763	2.16846	2.16875	0.472703	0.900448	0.934939	0.930568	0.135075	0.570827	0.553446	0.384026	0.653024	1.29766
0.0564699	0.0623059	0.745462	0.639522	2.64489	2.28615	0.739855	0.823867	0.905227	0.820666	0.59523	0	0.419524	0.334872	1.15992	0.816463
0.0514245	0.0633841	0.211614	0.133858	2.20306	1.95166	1.46354	1.8086	0.954189	0.891561	0.632683	0.125274	0.542379	0.405407	2.92071	1.71625
0.0663057	0.025945	0.266284	0.576261	2.21974	2.63337	1.08135	1.01139	0.871022	0.941719	8.7e-06	0.629842	0.51598	0.661554	0.698947	1.12622
0.0551467	0.074314	0.913147	0.316686	2.47619	2.02789	0.077593	0.774911	0.894929	0.896849	0	0.269701	0.518574	0.433055	0.548536	1.77598
0.0640032	0.152217	0.499802	0.0146693	2.32427	1.81091	0.809949	1.90356	0.950982	0.934761	0.646803	0.834398	0.511165	0.433543	1.39069	1.74307
0.0358223	0.0673222	0.380638	0.382326	2.11458	2.11637	1.53547	1.00036	0.961956	0.967066	0.347988	0.236338	0.430173	0.499893	1.5048	0.877709
0.0925925	0.0587917	0.256556	0.0433354	2.07267	1.97921	0.966882	1.34519	0.915197	0.952796	0.204049	0.599909	0.499686	0.449082	1.51381	1.53584
0.0529662	0.217934	0.698721	0.0919934	2.66822	1.97572	1.01165	0.677253	0.917754	0.907242	0.459718	0.0431937	0.531881	0.488361	0.630198	1.36257
0.0364762	0.117098	0.499302	0.0681542	2.34658	1.77192	0.071136	1.35393	0.949882	0.871855	0.303431	0.115881	0.377606	0.621927	1.52957	0.25346
0.0204536	0.0647215	0.629696	0.782207	2.86157	2.69788	1.06739	0.829049	0.932696	0.951188	0.456604	0.477333	0.420147	0.586676	3.0574	1.25945
0.0469162	0.0308604	0.532587	0.738906	2.11835	2.92407	0.000914	0.986257	0.909696	0.933181	0.365497	0.571829	0.536845	0.517861	2.20104	2.63871
0.0850133	0.0554198	0.542703	0.287541	2.45501	2.22058	0.991377	1.25317	0.928863	0.967592	0.601847	0.38662	0.417227	0.20498	1.20809	0.84964
0.0221275	0.0407486	0.964152	0.895994	3.27087	2.79839	0.82573	0.657562	0.877836	0.923053	0.0584595	0.133036	0.428778	0.695107	2.22346	0.717241
0.0301264	0.00981343	0.78685	0.48816	2.86686	3.36625	0.85396	1.42857	0.836541	0.842993	0.216565	0.291894	0.534841	0.445346	0.636713	1.42413
0.123515	0.0862607	0.126898	0.141224	1.82221	2.13892	1.42631	0.224579	0.912616	0.917952	0.385265	0.401336	0.543541	0.570961	1.03418	1.44224
0.121485	0.0770041	0.0052017	0.302112	1.69256	2.14451	1.21126	0.59106	0.950286	0.927324	0.138086	0.412567	0.477104	0.431095	1.36066	1.54921
0.0139544	0.0950109	0.893535	0.461309	3.504	2.04292	0.748443	0.714046	0.953097	0.894652	0.0007026	0.0294744	0.484786	0.397886	1.10298	1.25348
0.0728038	0.115666	0.000284	0.187657	1.93398	1.89348	1.1118	1.12844	0.912603	0.747163	0.0001143	0.0416364	0.446206	0.477408	2.9646	0.741628
0.092535	0.0889134	0.416507	0.632441	2.23184	2.39308	0.702896	0.37232	0.952585	0.816697	0.487119	0.149356	0.646377	0.70643	2.56552	1.77376
0.0336604	0.0601226	0.654951	0.482882	2.57517	2.47379	1.03693	0.737463	0.90616	0.928689	0.307705	0.315928	0.413654	0.690067	1.0752	1.8699
0.0402043	0.0574803	0.680532	0.245743	2.64555	2.12878	0.331868	0.766886	0.773772	0.898126	0.004404	0.0208378	0.335115	0.396014	2.16564	0.24882
0.073316	0.0353716	0.75306	0.54009	2.7041	2.55422	0.632652	0.721246	0.871321	0.890776	0.0189616	0.632473	0.526487	0.390512	1.1459	1.44532
0.0677665	0.0819944	0.498854	0.468836	2.11511	2.32111	0.397071	1.04474	0.928467	0.836265	0.367205	0.0026737	0.401622	0.560597	1.09574	1.61131
0.117375	0.087846	0.475812	5.97e-05	2.18255	1.99694	0.41308	2.25521	0.855545	0.933991	0.162772	0.447786	0.320633	0.427282	0.193749	1.473
0.0895219	0.0500818	0.16266	0.759384	1.86013	2.57499	1.00055	0.536727	0.940573	0.959913	0.224751	0.120674	0.254976	0.619585	0.938794	0.983858
0.0399149	0.0783954	0.103198	0.479578	2.1762	2.38378	2.21839	0.618234	0.961261	0.893291	0.391425	0.23654	0.635601	0.651401	0.221257	0.469767
0.080393	0.0289781	0	0.656773	2.09068	2.60508	1.15627	0.52324	0.924127	0.920247	0.410622	0.523228	0.435901	0.567501	1.07493	1.00721
0.0849074	0.0868706	0.445979	0.15525	2.21221	1.73501	0.348124	0.589525	0.897076	0.928856	0.0799345	0.596914	0.520123	0.384035	1.09852	1.01355
0.045434	0.00281683	0.679158	0.657966	2.44487	4.42996	0.811538	0.795461	0.970519	0.927529	0.790091	0.447082	0.583016	0.475219	0.842838	0.681067
0.018449	0.0284886	0.713747	0.0281376	3.13285	2.14334	1.16932	1.71322	0.95228	0.924426	0.21452	0.0756184	0.397396	0.530923	0.902698	2.19765
0.0918537	0.0693229	4.2e-06	0.660344	1.76722	2.37466	1.94408	0.619108	0.982183	0.863324	0.478538	0.226744	0.463966	0.416251	2.52678	1.32395
0.0241376	0.0589106	0.849729	0.492346	2.6619	2.48904	0.206485	0.477185	0.970833	0.955194	0.36116	0.819486	0.381592	0.411747	1.46233	0.193076
0.0569566	0.0513657	0.700478	0.698237	2.53084	2.55593	0.416431	0.928608	0.84532	0.884049	0	0.349375	0.572267	0.548877	1.03386	1.36297
0.0805318	0.0286177	0.906874	0.705429	2.54709	2.71728	0.418339	1.0546	0.92565	0.930007	0.0060149	0.71435	0.575649	0.425513	1.54049	0.602295
0.0570818	0.0552425	0.0931765	0.771471	2.00811	2.72928	0.784412	0.764322	0.891595	0.965257	0.0193152	0.638484	0.433594	0.507373	2.61705	0.921138
0.0655209	0.025792	0.0380257	0.844356	2.06467	3.07604	0.947274	0.874465	0.918199	0.933126	0.180099	0.135696	0.412325	0.434354	2.60318	1.02364
0.0348399	0.0679299	0.850801	0.0202211	2.94949	2.0152	0.635026	0.844456	0.87496	0.937044	0.364395	0.690764	0.56021	0.582922	1.35697	1.28082
0.013252	0.0114997	0.689563	0.812683	3.28871	3.29166	1.23776	0.452303	0.936998	0.962714	0.668643	0.338699	0.459285	0.495127	1.45324	2.23785
0.0483732	0.0124618	0.0569796	0.732388	1.90458	3.68486	1.6979	1.11892	0.869522	0.872652	0.0129679	0.370256	0.397849	0.396873	1.08412	0.654837
0.0358193	0.109524	0.791841	0.157105	2.64568	2.11991	0.173877	1.13429	0.940855	0.882687	0.451948	0.0099649	0.447045	0.413217	1.22008	1.94903
0.0829881	0.0181593	0.284905	0.591412	2.14399	2.56134	1.22758	0.648762	0.846974	0.963267	0	0.739008	0.491637	0.490077	1.42838	1.08743
0.126993	0.148463	0.0972601	0.0002594	1.93348	1.99887	1.31289	0.545602	0.928832	0.915523	0.608224	0.194387	0.486254	0.385526	0.229888	2.50531
0.0696698	0.0471341	0.404098	0.0861001	2.3369	2.13191	0.721705	2.25678	0.891841	0.916208	0.292507	0.0607737	0.433331	0.487756	4.01891	0.783402
0.012275	0.014688	4.3e-06	0.990655	2.45646	2.96423	1.48886	0.160599	0.915244	0.901633	0.24426	0.232456	0.506389	0.525357	1.98676	0.999777
0.0436479	0.0624777	0.400194	0.789923	2.48444	2.33915	1.38307	0.519148	0.873502	0.941431	0.1483	0.126633	0.424454	0.505433	1.22703	1.08037
0.0701826	0.0129015	0.155696	0.180456	1.89926	2.79141	2.17089	0.977114	0.913341	0.887278	0.0742963	2e-07	0.351748	0.47055	1.68258	1.36183
0.0509624	0.0389352	0.682004	0.767453	2.48897	2.66221	0.424341	0.771312	0.98338	0.938193	0.717044	0.346455	0.702482	0.37457	2.46628	0.998532
0.0365942	0.154214	0.405357	0.0811549	2.55558	1.72336	1.38298	0.932549	0.872816	0.865834	0.291052	0.388952	0.461158	0.473772	0.773774	1.12738
0.140753	0.065563	0.0921275	0.450338	1.99862	2.42067	1.02653	0.989564	0.944794	0.855177	0.632306	0.0379551	0.606957	0.37721	1.24393	0.741545
0.0339411	0.0943535	0.894385	0.269857	2.75923	2.07229	0.660843	1.04549	0.873784	0.886094	0.0028926	0.161076	0.440035	0.589854	0.703625	1.5848
0.180799	0.0540691	0.0626145	0.55769	1.91762	2.55971	1.46843	1.25387	0.907267	0.765275	0.156916	0.0043301	0.635641	0.482998	1.81696	0.799976
0.0246977	0.0155833	0.95755	0.892795	2.77304	3.02837	0.494243	0.735291	0.860719	0.931827	0.119328	0.159113	0.577994	0.477714	0.558091	0.590667
0.104402	0.106354	0.159683	0.15711	2.10784	2.04609	0.412981	1.30314	0.897066	0.924971	0.277281	0.594611	0.420494	0.654353	1.62111	3.20874
0.0576702	0.0466871	0.533443	0.65073	2.6437	2.47995	0.945419	0.701831	0.917408	0.901533	0.0669583	0.556369	0.2523	0.518771	1.65431	3.06976
0.0703227	0.0498959	0.223224	0.511794	2.12467	2.70397	1.37222	1.09889	0.8573	0.908031	0.005909	0.0043809	0.494352	0.579359	1.17593	0.737717
0.0838624	0.0442784	0.675074	0.12183	2.30218	2.29871	0.090104	1.42087	0.879265	0.965424	0.297484	0.420007	0.344705	0.2907	1.79215	1.13006
0.0177095	0.0366865	0.452566	0.586411	2.59857	2.47711	0.262728	1.13268	0.928978	0.932021	0.297505	0.0757464	0.356574	0.386432	1.4559	1.25801
0.0515266	0.0571943	0.331387	0.66156	2.14548	2.54767	0.678672	0.499161	0.82679	0.885892	0.0380505	0.16813	0.340983	0.454682	1.42401	1.44494
0.119407	0.0138094	0.728773	0.0192706	2.45488	2.54425	0.328145	2.79152	0.932343	0.947211	0.713813	0.616366	0.865564	0.441653	1.84084	1.46514
0.0389268	0.0241378	0.363863	0.732267	2.40204	2.79733	0.992403	0.807156	0.941699	0.909699	0.625383	0.0632598	0.468183	0.344568	0.585229	0.830665
0.0405463	0.0387256	0.733962	0.843147	2.62068	2.99799	0.645521	0.710015	0.861581	0.918844	0.268129	0.343886	0.450192	0.504708	1.30604	0.773881
0.0643776	0.0174066	0.906479	0.927015	2.85987	3.24084	0.614346	0.585786	0.86338	0.8851	0.0008321	0.537392	0.524548	0.646163	1.63182	0.011861
0.0205118	0.0861478	0.727477	0.431573	3.15477	2.26232	1.09492	0.774549	0.930301	0.903461	0.245573	0.180245	0.56356	0.613539	1.12778	0.978977
0.0332623	0.0370587	0.189172	0.335429	2.36247	2.37289	2.59683	0.927294	0.866926	0.92368	0.0829084	0.113929	0.420707	0.628441	1.61187	0.477128
0.0365516	0.0395743	0.606587	0.749597	2.91431	2.63124	1.21823	0.569119	0.882112	0.934527	0.31211	0.189519	0.507726	0.536714	2.82998	0.20079
0.0591498	0.0337681	0.882926	0.449544	2.67013	2.5684	0.55843	1.3631	0.762665	0.91171	0	0.359912	0.413223	0.507539	1.33585	1.44794
0.143685	0.0783695	0.0002454	0.298714	1.90226	2.18751	1.0221	0.835566	0.933141	0.884468	0	0.240449	0.454452	0.394238	1.71178	1.15822
0.102884	0.058887	0.0226025	0.0468801	1.81662	2.12472	1.92243	1.348	0.928042	0.978362	0.691663	0.456236	0.343445	0.596729	1.15567	2.27816
0.0162789	0.0383365	0.62675	0.467367	2.81407	2.49745	0.960967	1.02764	0.923282	0.948725	0.5827	0.481604	0.384685	0.384454	2.00044	0.106267
0.148006	0.0698637	0.328976	0.604058	2.12139	2.49347	0.920606	0.669177	0.943012	0.959345	0.305516	0.416453	0.476309	0.57133	0.488234	1.59038
0.085785	0.0455484	0.137675	0.7176	1.78543	2.70849	0.826818	0.701116	0.915798	0.98115	0.620788	0.518544	0.509716	0.557025	2.48911	0.977753
0.0252134	0.0224717	0.387747	0.170416	2.50366	2.72239	0.916375	1.24206	0.964987	0.94523	0.209938	0.152762	0.467909	0.607591	1.40038	1.22332
0.0195547	0.0576369	0.579649	0.481634	2.79629	2.37574	0.510352	0.562574	0.90412	0.955736	0.308756	0.405299	0.702977	0.481852	1.82734	1.07749
0.0661238	0.00668024	0.807069	0.665308	2.58303	3.59411	0.556943	1.11275	0.913588	0.868643	0.0051097	0.434992	0.566912	0.396708	3.31336	1.32821
0.0960642	0.0945077	0.368567	0.316887	2.14084	2.10331	0.817443	0.89581	0.837212	0.917869	0.0138615	0.438352	0.570576	0.316573	1.22632	1.89295
0.155	0.233617	0.0159903	0.0017403	1.87331	1.73531	1.51571	1.03973	0.948418	0.947415	0.562397	0.141373	0.54873	0.346751	1.11678	1.66372
0.0454361	0.128531	0.792995	0.344288	2.53461	2.36575	0.543888	0.888512	0.962394	0.928224	0.397974	0.396388	0.386202	0.584624	1.5127	1.23871
0.0505374	0.0427519	0.730314	0.623388	2.51879	2.55288	0.00046	0.942972	0.966536	0.903775	0.562297	0.454327	0.415131	0.561296	2.51019	1.35117
0.0339494	0.0827129	0.715515	0.696705	2.96965	2.5819	1.22115	0.475161	0.961388	0.963694	0.259759	0.845442	0.396587	0.733222	1.56184	1.05248
0.0505515	0.23181	0.772751	0.0264957	2.76897	1.83045	0.991098	0.785902	0.864558	0.957146	0.065244	0.495653	0.478586	0.723505	2.1712	1.60232
0.0154331	0.0728274	0.622158	0.817339	3.02725	2.49758	1.22445	0.705932	0.94611	0.968609	0.0256288	0.578328	0.349333	0.396979	0.033294	1.47361
0.154562	0.0274306	0.0070736	0.781046	1.84913	2.70658	1.29176	0.856266	0.904183	0.938169	0.0378643	0.754025	0.386994	0.720557	1.36606	0.569972
0.0252297	0.0645586	0.681508	0.626635	3.03382	2.61625	0.928253	0.694019	0.884347	0.952545	0.0858392	0.683277	0.392963	0.500755	1.88589	1.76722
0.083319	0.0138815	0.380559	0.0001672	2.2307	2.64205	1.17003	0.290818	0.961538	0.804052	0.601167	0.665689	0.314859	0.634653	1.35296	1.38728
0.0528397	0.0441272	0.643984	0.843871	2.42574	2.44772	0.324422	0.592342	0.911748	0.962787	0.0001758	0.488857	0.487925	0.486392	1.09511	1.54979
0.0566032	0.0331072	0.607846	0.853627	2.40736	2.76689	0.850932	0.745428	0.931994	0.897039	0.0097872	1.73e-05	0.458005	0.730866	1.12383	0.970821
0.100172	0.0583082	0.130916	0.464295	1.9281	2.19761	0.87276	0.625833	0.917829	0.859136	0.512826	0.423441	0.390249	0.604077	1.99504	1.34956
0.0133537	0.0612147	0.788292	0.14004	3.26028	2.15163	0.813121	1.30931	0.965574	0.865422	0.343643	0.100907	0.379978	0.302741	1.94327	1.81163
0.00642553	0.0888154	0.397772	0.27334	3.61509	2.10415	1.16474	1.17491	0.914934	0.962897	0.293707	0.716882	0.468678	0.566313	1.24122	1.4226
0.127868	0.0462562	0.367578	0.0619456	2.18868	2.09673	0.837721	1.04431	0.882113	0.926012	1.14e-05	0.367284	0.492263	0.43003	0.279105	0.884367
0.108041	0.174605	0.0031774	0.0010983	1.95416	1.73332	1.65851	1.02896	0.922587	0.975176	0.364682	0.552968	0.485592	0.363055	0.868976	1.40909
0.0731304	0.121756	0.486759	0.180933	2.20555	2.036	0.423963	0.910693	0.894266	0.940533	0.0580658	0.241914	0.50328	0.453015	1.29705	0.370537
0.043489	0.0339141	0.449621	0.800327	2.52532	2.69986	1.40052	0.726523	0.942758	0.933868	0.614276	0.920035	0.468097	0.450967	0.681014	1.38809
0.0661153	0.117405	0.575577	0.179267	2.28784	2.10398	0.700479	1.65244	0.939924	0.862088	0.524949	0.0772886	0.444946	0.358673	1.00657	1.15732
0.0573013	0.0860328	0.630369	0.28092	2.30985	2.10644	0.604808	0.682948	0.891836	0.886067	0.0079943	0.276465	0.419388	0.582464	0.549678	1.1608
0.0534355	0.0971061	0.433042	0.668468	2.32228	2.4521	0.661326	0.669944	0.8818	0.927184	0.0659723	0.0076074	0.472011	0.346109	1.01846	1.9126
0.0247182	0.0228058	0.658875	0.796356	2.82517	2.91988	0.91637	0.820432	0.901057	0.903078	0.274616	0.006427	0.378707	0.502921	0.873597	1.3002
0.0242196	0.0946456	0.770478	0.0073083	3.03084	1.83118	0.803724	1.695	0.916406	0.981602	0.171621	0.572148	0.545733	0.494927	1.14721	1.42477
0.0542151	0.0388834	0.758818	0.405394	2.45418	2.45116	0.433277	1.23728	0.875019	0.915372	0.0086902	0.603982	0.310218	0.478576	0.61004	0.946478
0.033873	0.104303	0.694663	0.693646	3.08198	2.35529	1.05117	0.372381	0.951974	0.943575	0.414916	0.539524	0.363543	0.595719	0.29774	0.924834
0.0734526	0.0620669	0.685699	0.552637	2.47717	2.38914	0.542868	1.31382	0.886369	0.906131	0.402882	0	0.660101	0.514168	0.956734	1.62529
0.0759359	0.141314	0.863977	0.468171	2.55664	2.13355	0.493388	7.11e-05	0.945513	0.903008	0.710543	0.22719	0.373307	0.575481	1.4947	1.03304
0.0038402	0.0924412	0.594553	0	3.76554	1.98661	0.818103	0.0001163	0.957402	0.902363	0.464075	0.533124	0.423571	0.586651	0.21421	1.14584
0.0688858	0.18279	0.0536291	0.0274605	1.91342	1.8178	1.07756	0.998936	0.830886	0.991581	0.329721	0.61594	0.485765	0.345658	2.51058	1.48913
0.0636271	0.0598212	0.546477	0.595082	2.34474	2.31417	0.994502	0.773213	0.933643	0.87669	0.0994318	0.14689	0.55384	0.493556	2.22226	1.66738
0.0741277	0.0845642	0.219417	0.0109665	2.18516	1.81267	0.542715	1.06746	0.916651	0.984394	0.605757	0.66325	0.563884	0.513822	2.02706	0.965867
0.052518	0.0507197	0.908859	0.777598	2.9307	2.49123	0.675258	0.626728	0.925661	0.858255	0.652122	0.0100555	0.49855	0.482397	1.73558	0.426918
0.0432819	0.0849832	0.424489	0.524707	2.32746	2.27476	0.833935	0.874978	0.88533	0.971255	0.136724	0.922428	0.505695	0.536797	1.3619	0.815889
0.0881471	0.153313	0.106599	0.280831	1.95638	2.09509	1.71019	0.246926	0.789068	0.945851	0.0321883	0.0906527	0.508449	0.430426	1.6907	0.879849
0.0294523	0.0367737	1.02654	0.739202	3.02809	2.90734	0.499167	0.83937	0.967537	0.922975	0.0702082	0.397695	0.438538	0.483913	2.97739	1.90583
0.0327196	0.100247	1.13476	0.788568	3.17984	2.45075	0.628067	0.119568	0.934879	0.96197	0.181443	0.570009	0.509272	0.547878	0.998194	1.04324
0.130964	0.0280228	1.5e-06	0.101492	1.86837	2.44871	0.837135	1.89897	0.840295	0.934201	0.0336587	0.749482	0.328626	0.372379	0.478484	0.982358
0.0900554	0.0448058	0.887792	0.800638	2.60068	2.74761	0.402564	0.73739	0.945445	0.89551	0.0060459	0.502841	0.429955	0.371084	0.111952	1.49416
0.0577205	0.0508591	0.743566	0.626473	2.59748	2.59983	0.425189	0.782972	0.954427	0.944767	0.288376	0.0271399	0.498938	0.45227	0.264011	0.671098
0.0119967	0.0463216	0.0005802	0.721957	2.70766	2.59466	1.76064	0.515147	0.80931	0.880938	0.0001405	0.0485288	0.596657	0.45762	1.30515	0.922379
0.0813613	0.0394867	0.929399	0.80627	2.68355	2.91175	0.264471	0.849892	0.880039	0.933132	0.207534	0.28096	0.567868	0.659005	1.33439	1.66326
0.0836503	0.14821	0.644736	0.55435	1.46186	1.35645	1.29686	1.40224	0.89443	0.921173	0.952093	0.602531	0.371333	0.457783	1.43095	1.09348
0.126638	0.106103	0.672312	1.02183	1.59191	1.71754	0.905261	0.378518	0.909751	0.929346	0.548194	0.534944	0.450303	0.360296	0.871967	1.2632
0.125161	0.0896098	0.855062	0.834488	1.74235	1.51883	0.539711	1.03516	0.831288	0.905973	0.104802	0.726451	0.420544	0.347521	2.3711	0.703604
0.114622	0.0868585	0.597654	0.695534	1.60225	1.53382	1.30035	1.19537	0.943502	0.937078	0.605229	0.648487	0.341849	0.389853	1.46183	1.58999
0.12109	0.122678	0.877827	0.646486	1.67806	1.36182	0.615236	1.15234	0.885081	0.919325	0.87684	0.761327	0.3889	0.336056	0.536597	0.963544
0.128434	0.0987994	0.810342	0.734909	1.47407	1.43348	0.631122	1.07429	0.957323	0.873833	0.846191	0.584643	0.430962	0.373015	2.32974	1.22917
0.149216	0.100977	0.582998	0.813795	1.27318	1.53403	1.26269	0.743513	0.811335	0.879204	0.600122	0.635075	0.471589	0.62508	1.47948	1.06854
0.104732	0.145044	0.807059	0.650247	1.64246	1.43951	0.691453	0.988238	0.870539	0.878569	0.684836	0.42381	0.583809	0.370473	2.78881	2.01602
0.243698	0.0711563	0.708795	0.847224	0.998984	1.61192	1.05905	0.918713	0.851567	0.910678	0.44969	0.639418	0.406233	0.414304	0.936203	1.93107
0.127603	0.0926439	0.676812	0.741837	1.62879	1.59449	0.948902	1.05094	0.918993	0.931345	0.639422	0.74009	0.504941	0.384768	1.95423	1.66325
0.0949352	0.108466	0.551768	0.558732	1.2159	1.2423	1.29322	1.35196	0.89738	0.902323	0.634668	0.757795	0.493313	0.372418	1.03182	1.48987
0.12837	0.138681	0.785766	0.814456	1.30395	1.3772	0.989484	0.793265	0.919005	0.874919	0.663937	0.620736	0.472558	0.308932	2.04464	1.32585
0.165048	0.125031	0.639892	0.828048	1.42103	1.2341	1.08114	0.859568	0.913324	0.915791	0.627718	0.679146	0.478309	0.305342	0.988953	1.04486
0.131745	0.0856921	0.583441	0.673065	1.38221	1.48236	1.06469	1.04676	0.933027	0.793349	0.634877	0.201912	0.57302	0.35421	1.58142	1.76764
0.145369	0.140328	0.845307	0.734473	1.51455	1.62928	0.772009	0.650301	0.915644	0.937319	0.416507	0.485214	0.396698	0.391947	1.56476	0.982976
0.167766	0.183213	0.913286	0.753859	1.53543	1.37999	0.599041	0.709973	0.782996	0.874176	0.425824	0.586648	0.358755	0.404761	1.39417	1.72514
0.207311	0.159943	0.722432	0.762129	1.24592	1.47112	0.700905	0.728791	0.927419	0.923711	0.491666	0.63655	0.469724	0.321922	1.29669	1.21871
0.127961	0.0824697	0.860242	0.880594	1.45043	1.77903	0.83463	0.689655	0.731005	0.91854	0.0002412	0.593531	0.573452	0.43637	1.05477	1.80244
0.188538	0.108231	0.366295	0.675039	1.11403	1.74271	1.08528	0.900787	0.874636	0.923439	0.279576	0.71868	0.420637	0.488797	2.30587	1.28804
0.181097	0.155382	0.698897	0.725055	1.37021	1.23553	1.02576	0.981543	0.892892	0.887786	0.744965	0.494005	0.405923	0.487963	1.22754	1.39525
0.0741292	0.214597	0.564343	0.439393	1.49998	1.19949	1.41259	1.0079	0.930379	0.896862	0.538805	0.510324	0.638523	0.368813	1.3968	1.42265
0.197389	0.204774	0.876896	0.882087	1.30655	1.17286	0.668234	0.651354	0.848609	0.818054	0.643251	0.582489	0.324547	0.450557	1.53038	1.0124
0.164127	0.0892739	0.683172	0.765085	1.30572	1.71712	1.01049	0.600966	0.921163	0.941813	0.736976	1.01057	0.36283	0.404849	1.59389	1.63905
0.226027	0.0777161	0.598481	0.654484	1.12521	1.76479	1.12429	1.05906	0.892307	0.910301	0.697998	0.181106	0.47902	0.324318	1.20218	2.58358
0.116572	0.12795	0.732623	0.67181	1.15167	1.53162	1.06949	1.20706	0.943286	0.909178	0.313216	0.678855	0.374369	0.440429	1.14114	1.58234
0.0990904	0.0814605	0.662553	0.714119	1.35773	1.64333	1.12899	1.22524	0.891833	0.929789	0.381492	0.546091	0.438073	0.557533	1.71631	0.901341
0.138918	0.12657	0.793181	0.708144	1.61569	1.7569	0.72439	1.16846	0.905544	0.904192	0.790117	0.610766	0.343764	0.416185	0.246548	1.94557
0.0778132	0.103481	0.871065	0.730649	1.49881	1.26828	0.900639	0.887339	0.843716	0.86638	0.466323	0.510472	0.493258	0.485769	1.72193	1.99819
0.0910749	0.265646	0.637453	0.644544	1.40235	1.05147	1.10447	1.03056	0.779335	0.899562	0.0459165	0.465795	0.329556	0.435681	2.17158	1.63457
0.115991	0.113905	0.804776	0.734367	1.28704	1.41223	0.895484	1.04475	0.939273	0.950741	0.797181	0.619088	0.46348	0.377552	1.54818	0.689108
0.230884	0.217059	0.710341	0.595277	1.19328	1.16274	0.743705	1.193	0.964885	0.933111	0.675585	0.623601	0.416931	0.503043	1.16063	1.28471
0.129974	0.177292	0.892801	0.685384	1.44894	1.37668	0.684961	1.08012	0.790166	0.917382	0.273357	0.721006	0.318821	0.441914	1.45025	1.92882
0.134581	0.125287	0.750039	0.909223	1.59926	1.4032	0.670287	0.745877	0.922455	0.907793	0.468674	0.519209	0.351663	0.451035	2.2369	0.786034
0.110947	0.0426584	0.912314	0.536024	1.30178	1.45875	0.883568	2.10308	0.933239	0.881993	0.663392	0.649915	0.364602	0.445439	1.03184	1.6758
0.115698	0.171198	0.74211	0.55158	1.37073	1.23203	1.27678	1.21662	0.884586	0.908701	0.764743	0.66262	0.436958	0.350031	0.978114	1.38969
0.105536	0.172651	0.845423	0.755573	1.41706	1.33838	0.836656	0.717144	0.912971	0.842791	0.519773	0.67231	0.478538	0.442541	1.57913	1.61781
0.20104	0.155736	0.649578	0.75126	1.06073	1.35619	0.602962	1.01842	0.882071	0.91938	0.634087	0.323869	0.45104	0.429906	2.4525	0.650579
0.149885	0.135188	0.758617	0.848712	1.14738	1.3824	0.822374	0.75819	0.861592	0.907585	0.516161	0.574219	0.386232	0.490097	2.45098	1.39625
0.149574	0.175365	0.70466	0.545692	1.58655	1.02352	0.704809	1.42373	0.831516	0.950974	0.0463581	0.744673	0.508609	0.412216	1.41728	2.03883
0.0970687	0.0954657	0.421933	0.552705	1.39106	1.29712	2.26951	1.49209	0.738474	0.916341	0.283224	0.638416	0.357455	0.466103	1.85555	0.648526
0.182048	0.162937	0.813625	0.713846	1.49393	1.18444	0.576891	1.07298	0.841774	0.93055	0.406393	0.915711	0.350717	0.450889	0.914248	1.68792
0.156534	0.177135	0.811506	0.572707	1.44858	0.992101	0.634052	1.66014	0.91574	0.934393	0.582671	0.707777	0.510481	0.709893	1.4867	1.40572
0.10036	0.135901	0.747881	0.600911	1.24765	1.26279	1.21534	0.920028	0.891522	0.848226	0.739292	0.5896	0.501593	0.43212	0.690112	0.935714
0.131924	0.319061	0.65203	0.377679	1.25528	1.14901	1.19485	0.851049	0.893138	0.826122	0.349981	0	0.51513	0.363205	2.2357	1.91365
0.109503	0.110969	0.617005	0.772238	1.25853	1.65396	1.31461	0.804605	0.935849	0.930067	0.790736	0.664535	0.4966	0.464323	1.23132	1.54295
0.139364	0.11982	0.748397	0.865571	1.35953	1.67648	0.934305	0.525686	0.922494	0.913689	0.535112	0.446305	0.415068	0.429651	1.3904	1.98989
0.103691	0.0824842	0.668356	0.536605	1.44367	1.13036	1.27222	2.2923	0.889754	0.833552	0.314071	0.677216	0.393522	0.577534	1.95745	1.51355
0.111003	0.127455	0.775343	0.760358	1.62092	1.64707	0.733209	0.835008	0.876251	0.923997	0.662403	0.612996	0.601462	0.364162	1.10535	1.83502
0.119549	0.174878	0.536331	0.811796	1.17534	1.20182	1.38345	0.907019	0.933271	0.787232	0.838803	0.129069	0.405593	0.267354	2.61375	1.54158
0.163011	0.150346	0.733532	0.528525	1.51603	1.26308	0.742682	1.11512	0.925384	0.871101	0.499642	0.401447	0.409005	0.44509	1.72169	1.16472
0.156555	0.1146	0.748703	0.511706	1.48686	1.12984	0.842965	1.47432	0.912385	0.937072	0.64423	0.690905	0.304528	0.444203	1.01835	1.55672
0.190799	0.119347	0.446593	0.481639	1.01382	1.17997	1.84465	2.01303	0.941514	0.753535	0.843477	0.513349	0.403631	0.375253	1.33997	0.904211
0.172642	0.107285	0.499781	0.622016	1.21504	1.18474	1.00863	1.11696	0.924863	0.856545	0.587777	0.638537	0.432518	0.387975	1.27186	1.67269
0.116299	0.126958	0.833796	0.560894	1.56169	1.09123	0.702464	1.52256	0.882722	0.857718	0.588823	0.436298	0.532884	0.389664	1.1864	1.33484
0.260692	0.0991989	0.549943	0.723872	1.0066	1.56361	1.12191	1.06496	0.919211	0.878256	0.568803	0.462886	0.388776	0.392674	1.17365	0.748001
0.119356	0.12756	0.729607	0.694218	1.32482	1.2256	1.11475	0.865193	0.921507	0.862844	0.737697	0.458772	0.315973	0.314374	1.53254	1.35939
0.140123	0.123748	0.692401	0.804153	1.52576	1.46214	0.803989	0.94877	0.931979	0.93701	0.489078	0.6723	0.426581	0.431767	1.77908	1.04411
0.145312	0.14648	0.844143	0.63979	1.68887	1.23406	0.505798	1.49309	0.866832	0.916264	0.656229	0.58283	0.507998	0.269456	1.25391	0.672525
0.151223	0.15306	0.819606	0.713833	1.56221	1.30705	0.830125	0.831238	0.887785	0.947752	0.603427	0.640477	0.296799	0.355371	0.897181	1.47056
0.092031	0.169709	0.809372	0.757643	1.55329	1.35386	0.814307	0.54846	0.842633	0.922772	0.473934	0.498695	0.483961	0.425326	1.64431	1.29022
0.12341	0.146789	0.723575	0.810922	1.73154	1.44715	0.878596	0.721157	0.933943	0.917596	0.623847	0.588023	0.417848	0.495015	1.11848	1.81191
0.13183	0.157707	0.766513	0.816863	1.29254	1.20477	1.06572	0.66193	0.860699	0.916467	0.510668	0.66427	0.485989	0.438492	1.28112	1.30881
0.0568488	0.148201	0.760856	0.934845	1.31066	1.4701	1.30187	0.54627	0.928095	0.926825	0.556132	0.588037	0.332994	0.444942	0.996614	1.03415
0.129278	0.160309	0.745878	0.58414	1.3348	1.34888	0.937759	1.03336	0.92592	0.910211	0.60403	0.58231	0.338636	0.459999	1.14483	1.29842
0.154466	0.202278	0.573245	0.765116	1.17739	1.37374	1.0313	0.655682	0.849992	0.940571	0.359765	0.793821	0.454292	0.442215	1.64567	0.857321
0.204606	0.052215	0.74154	0.577272	1.26847	1.53917	0.648135	1.45359	0.841752	0.943343	0.537579	0.747112	0.583731	0.360914	1.01342	1.0278
0.128657	0.0860212	0.550261	0.728019	1.23415	1.71216	1.41679	0.774841	0.899929	0.936397	0.650227	0.652129	0.350493	0.619966	1.23429	1.21704
0.125438	0.137544	0.732673	0.665987	1.28485	1.16625	1.04824	1.12703	0.870028	0.907269	0.488262	0.58195	0.417332	0.417618	0.67161	1.47749
0.210145	0.151636	0.826294	0.634609	1.22265	1.25999	0.690741	1.02528	0.872575	0.851044	0.588669	0.454987	0.444734	0.456019	1.53647	1.95758
0.0959769	0.205012	0.758907	0.581029	1.40765	1.23077	0.973452	1.10637	0.878827	0.906471	0.745889	0.650998	0.40055	0.316346	1.33368	1.99449
0.0955314	0.106518	0.60291	0.8126	1.2672	1.3533	1.33124	0.86098	0.765988	0.906484	0.0602835	0.741347	0.333136	0.488054	1.43983	1.50995
0.110337	0.141627	0.695368	0.800431	1.75348	1.14939	0.834405	0.981584	0.835881	0.919815	0.409377	0.712098	0.623428	0.315276	1.4374	1.04472
0.100823	0.119285	0.639419	0.806889	1.59365	1.22122	1.21767	0.981487	0.91017	0.920496	0.762351	0.423131	0.387527	0.346071	1.08615	1.29384
0.0971554	0.13672	0.76645	0.847581	1.36488	1.49487	1.24711	0.630554	0.942862	0.937289	0.594054	0.828091	0.505212	0.342651	1.43204	0.86117
0.140178	0.134221	0.781342	0.643081	1.36573	1.21855	0.95024	1.35993	0.907702	0.906466	0.531114	0.73463	0.384044	0.386391	1.82617	1.12196
0.164904	0.13386	0.482252	0.76339	1.22423	1.65216	1.25178	0.783631	0.939952	0.944481	0.697713	0.765302	0.374993	0.358383	1.26912	1.80057
0.184596	0.148581	0.725935	0.689718	1.08326	1.21074	1.07869	0.85543	0.952194	0.878197	0.650616	0.471279	0.384879	0.36585	1.60017	0.891402
0.0855021	0.141757	0.762912	0.608871	1.53066	1.49643	1.01035	1.29126	0.920079	0.944058	0.511747	0.604289	0.438042	0.354209	1.46455	1.35679
0.152597	0.152319	0.764345	0.50012	1.54667	1.22886	0.8394	1.33234	0.917071	0.806034	0.599802	0.486349	0.3101	0.309425	1.55274	1.51372
0.127642	0.12615	0.714427	0.776778	1.31548	1.58244	0.954797	0.95831	0.921623	0.897146	0.639093	0.769218	0.469674	0.504184	1.3904	1.14904
0.142369	0.170781	0.804369	0.687037	1.58164	1.52229	0.773499	1.00354	0.941871	0.826638	0.840509	0.529732	0.391168	0.436017	1.10528	1.87319
0.178828	0.111489	0.646888	0.595903	1.3287	1.4473	0.916278	1.28252	0.881734	0.921972	0.564783	0.547357	0.413307	0.347399	1.33653	1.05556
0.136196	0.159102	0.646361	0.734574	1.14238	1.67714	1.20766	0.789204	0.924785	0.884463	0.598418	0.727001	0.378828	0.385163	1.22498	1.46912
0.0835771	0.125985	0.728691	0.835497	1.48817	1.59976	1.24376	0.804671	0.915066	0.938011	0.732185	0.607891	0.361549	0.425934	1.29972	1.52726
0.251965	0.149699	0.707671	0.822409	1.13024	1.51837	0.822291	0.809372	0.844263	0.824828	0.191787	0.653987	0.361684	0.344988	1.82259	0.78326
0.218014	0.220231	0.862993	0.720535	1.08968	1.45629	0.845668	0.630349	0.840342	0.922753	0.321741	0.816211	0.332109	0.40579	1.19252	1.36959
0.197742	0.165297	0.708552	0.882343	1.26806	1.54846	1.17135	0.516154	0.880689	0.944081	0.562172	0.765852	0.392693	0.461689	1.05409	1.17256
0.078285	0.145374	1.02217	0.8226	1.32048	1.41067	0.750767	0.775825	0.870026	0.926925	0.499673	0.498293	0.492483	0.422193	1.92253	1.74487
0.17298	0.0995329	0.726887	0.869994	1.11798	1.51135	0.883715	0.818626	0.909762	0.927902	0.564672	0.535009	0.308846	0.394097	0.886675	1.15459
0.103036	0.146644	0.954955	0.74644	1.41422	1.36167	0.656855	0.686932	0.926377	0.927986	0.789123	0.37853	0.449187	0.397563	1.661	0.984329
0.105052	0.0872017	0.892965	0.925935	1.64564	1.28928	0.745591	0.718151	0.909536	0.886611	0.587792	0.642928	0.317096	0.291361	1.33744	1.27136
0.109121	0.0930556	0.805094	0.824098	1.60719	1.20818	0.674897	1.13907	0.893578	0.924712	0.688266	0.573853	0.45597	0.230526	1.47341	1.24538
0.173706	0.165085	0.736795	0.519851	1.41201	1.26462	0.726013	1.26334	0.789632	0.917654	0	0.437705	0.477687	0.573964	3.37852	2.34931
0.136671	0.129683	0.669909	0.654593	1.35582	1.64203	0.846363	1.05823	0.909138	0.860817	0.290188	0.498168	0.390131	0.424045	1.10524	0.969293
0.106375	0.133505	0.755557	0.79025	1.60766	1.45048	0.921013	0.782455	0.86195	0.935094	0.848327	0.534971	0.429036	0.447342	1.88068	1.38355
0.292089	0.115126	0.596674	0.565822	1.0771	1.46433	0.847106	1.27482	0.942695	0.916202	0.703429	0.647189	0.430457	0.40144	2.09313	1.81954
0.148222	0.163179	0.69747	0.667281	1.18213	1.35274	1.22724	0.987336	0.900993	0.921215	0.820353	0.553477	0.482619	0.617344	1.33298	1.64339
0.105449	0.128526	0.868683	0.64891	1.6665	1.55615	0.799008	0.950588	0.775092	0.875997	0.413045	0.562702	0.429446	0.399325	1.88534	1.44976
0.111294	0.101693	0.802667	0.593904	1.0647	1.25795	1.01083	1.25213	0.91151	0.955923	0.597449	0.862902	0.324997	0.500432	0.9832	1.25165
0.0769737	0.037369	0.880137	0.472787	1.76377	1.51845	0.7822	3.18708	0.938674	0.868398	0.634134	0.440277	0.506667	0.51181	1.35923	0.90548
0.0984818	0.101968	0.729833	0.6951	1.64833	1.28606	0.838359	1.27217	0.894427	0.932884	0.405416	0.657437	0.38839	0.440726	1.25068	1.42856
0.145535	0.123904	0.930584	0.664425	0.96914	1.40716	0.767434	1.08026	0.882285	0.868393	0.628009	0.558512	0.45163	0.470596	1.08709	1.78589
0.139958	0.103914	0.87271	0.674813	1.54316	1.60183	0.718866	0.903905	0.855843	0.863446	0.132957	0.69969	0.431493	0.489802	1.54124	2.03078
0.036352	0.10216	0.710083	0.550311	1.33227	1.46704	1.42929	1.9016	0.79781	0.781119	0.459664	0	0.404279	0.566221	2.00214	1.143
0.0949127	0.202435	0.702215	0.792317	1.31084	1.08093	1.61582	0.674187	0.840747	0.929438	0.400544	0.721957	0.433136	0.404141	1.43995	1.40479
0.15331	0.124244	0.605174	0.682734	1.29451	1.39379	1.27102	0.898868	0.876032	0.934234	0.561701	0.601839	0.594964	0.332641	1.89958	1.13905
0.0895595	0.116868	0.71372	0.535711	1.54766	1.39303	1.18735	1.22158	0.900527	0.93775	0.739076	0.686659	0.397267	0.374577	1.56159	1.85811
0.149754	0.149257	0.693717	0.728415	1.37306	1.29302	1.04686	0.949018	0.732635	0.906983	0.488155	0.487556	0.528066	0.331998	1.5697	1.14518
0.122203	0.199071	0.697455	0.762194	1.2395	1.08158	1.03846	0.65846	0.803944	0.934631	0.385011	0.604457	0.367387	0.408528	2.11356	1.59172
0.171299	0.0995948	0.756655	0.625694	1.53047	1.37118	0.782682	1.18613	0.93603	0.877022	0.520785	0.520313	0.337885	0.432854	0.582933	1.62509
0.17103	0.138901	0.534484	0.673082	1.37453	1.52399	1.09089	1.16738	0.849654	0.897986	0.368389	0.550751	0.367316	0.392626	1.21302	1.98669
0.110259	0.142407	0.777495	0.673573	1.44309	1.31866	0.713028	0.982149	0.84544	0.884668	0.481331	0.582084	0.244195	0.543879	1.71114	2.63504
0.098817	0.112681	0.672763	0.766036	1.27262	1.40254	1.16575	0.89937	0.907473	0.885553	0.454333	0.557822	0.36929	0.352924	1.13846	1.72439
0.0879604	0.122527	0.645276	0.76029	1.19156	1.7132	1.14671	0.832377	0.910684	0.94851	0.473891	0.518362	0.415263	0.483809	1.53829	1.57899
0.0687849	0.121619	0.791064	0.983204	1.54732	1.54443	0.899751	0.503555	0.922983	0.909675	0.529324	0.415477	0.464773	0.427201	2.36565	2.26326
0.166361	0.137141	0.507197	0.828452	1.20507	1.62087	1.33683	0.595793	0.924278	0.928931	0.817751	0.440568	0.383461	0.524238	1.8014	1.2309
0.128565	0.208525	0.789286	0.577461	1.30831	1.33139	0.919112	0.983594	0.897306	0.817104	0.71695	0	0.560105	0.419288	1.40911	1.5628
0.0974832	0.143626	0.862485	0.882871	1.61223	1.21833	0.910851	0.814075	0.885144	0.93017	0.62097	0.600239	0.414925	0.332721	0.898946	1.2925
0.119384	0.105041	0.677976	0.726886	1.52567	1.66295	1.16711	0.968213	0.870761	0.868124	0.55996	0.377926	0.28675	0.417365	0.851788	1.07368
0.095659	0.210988	0.698034	0.606738	1.29059	1.10725	1.18011	1.05459	0.922493	0.896585	0.703344	0.625666	0.557765	0.438635	1.70412	1.94119
0.219169	0.0733101	0.684409	0.761139	0.974536	1.67779	1.30124	1.10337	0.945017	0.948057	0.488316	0.638053	0.324756	0.430633	0.605993	1.44449
0.109506	0.10213	0.538886	0.731261	1.47386	1.40418	1.27436	0.950768	0.898636	0.906752	0.625659	0.58716	0.288705	0.487977	1.8051	1.97291
0.157143	0.118284	0.799578	0.866849	1.46029	1.60889	0.739307	0.651976	0.890591	0.94491	0.597897	0.722155	0.438847	0.423974	1.78341	0.924943
0.208317	0.104938	0.564113	0.841016	1.20281	1.38546	1.25514	0.854266	0.882947	0.824691	0.534069	0.486277	0.409555	0.581943	1.11645	1.82566
0.149314	0.118652	0.719261	0.655369	1.35669	1.1434	0.719508	1.16365	0.796585	0.939769	0	0.629	0.26993	0.427719	2.24129	4.8054
0.0871332	0.263051	0.879045	0.540629	1.68343	0.9355	0.742032	1.0913	0.845377	0.847862	0.428677	0.553893	0.398865	0.381979	1.20964	1.48763
0.156727	0.162359	0.749212	0.859396	1.01218	1.39031	0.95342	0.618653	0.904346	0.887599	0.612582	0.464749	0.478524	0.434701	2.65555	1.06313
0.114289	0.0986932	0.611962	0.801768	1.49373	1.62992	1.18162	0.821625	0.91808	0.881703	0.684084	0.531077	0.466116	0.497089	1.09718	1.48494
0.134036	0.115601	0.697582	0.866094	1.34291	1.70765	0.771683	0.76012	0.955266	0.874108	0.724839	0.430173	0.350713	0.510532	3.29128	1.75963
0.0831483	0.117671	0.655379	0.635195	1.45871	1.54801	1.26606	0.962618	0.899765	0.844071	0.391515	0.459796	0.347862	0.373819	2.11508	1.13217
0.127811	0.137628	0.716057	0.445365	1.38287	1.01496	0.893776	2.0599	0.924601	0.841852	0.782538	0.491957	0.436749	0.518417	1.46357	1.11392
0.121491	0.0878386	0.715364	0.877964	1.55507	1.57753	0.93618	0.617665	0.921552	0.926978	0.659579	0.598768	0.451956	0.284912	2.25418	1.52857
0.114849	0.183956	0.695265	0.491778	1.36556	1.05152	0.837935	1.35425	0.906957	0.921474	0.504013	0.415716	0.414257	0.345625	1.02559	1.45163
0.144276	0.261863	0.943927	0.593453	1.68118	1.04765	0.497653	1.0182	0.925322	0.868753	0.530994	0.497349	0.422078	0.525054	2.02914	1.2581
0.140442	0.119828	0.658705	0.595638	1.06874	1.62621	0.920762	0.920552	0.872349	0.860906	0.517188	0.640965	0.190376	0.545196	1.06508	1.7708
0.131505	0.112022	0.735917	0.702123	1.24542	1.61173	0.849918	0.912773	0.936002	0.833162	0.698762	0.519228	0.432165	0.412047	1.35607	0.563483
0.12533	0.24232	0.620243	0.634686	1.02478	0.817963	1.22318	1.36602	0.914706	0.903254	0.617799	0.446769	0.414328	0.38191	1.59653	1.1301
0.21365	0.19529	0.489568	0.684363	1.15395	0.946078	1.10849	1.21886	0.911658	0.93552	0.369382	0.544562	0.339696	0.497241	0.639024	1.09613
0.110846	0.103203	0.568137	0.857634	1.26329	1.58229	1.25206	0.706825	0.83193	0.890625	0.0374551	0.786144	0.477576	0.357234	1.1525	1.1851
0.134733	0.164846	0.695315	0.812589	1.64877	1.26173	0.884857	0.666173	0.915603	0.929357	0.567368	0.517594	0.486865	0.410505	1.32691	1.33276
0.090134	0.163476	0.749978	0.726729	1.73608	1.45339	0.946086	0.676509	0.932599	0.919836	0.521675	0.44256	0.575883	0.452194	1.06036	1.80232
0.130498	0.181382	0.756442	0.854137	1.43148	1.19462	0.794387	0.566769	0.914683	0.946187	0.753449	0.574374	0.560604	0.318473	1.42906	1.43926
0.189583	0.154092	0.682018	0.604653	1.31723	1.11076	0.753008	1.66364	0.912159	0.936992	0.654065	0.382501	0.344266	0.603692	1.8134	1.7697
0.129937	0.110962	0.602798	0.838149	1.6004	1.70968	1.03045	0.70577	0.943081	0.848084	0.64774	0.709786	0.439573	0.474266	1.11508	2.18482
0.146689	0.0517422	0.742091	0.836661	1.40235	1.70179	0.993609	1.05116	0.915279	0.918786	0.454315	0.522437	0.2574	0.52208	1.78887	1.15536
0.199271	0.168779	0.759663	0.739393	1.19495	1.22007	1.10396	0.77324	0.941092	0.918315	0.725453	0.596433	0.507528	0.478521	1.249	1.27107
0.0878071	0.122865	0.847573	0.795203	1.59329	1.47266	0.867681	0.973541	0.938375	0.929274	0.454866	0.543979	0.418629	0.393755	0.80838	2.66873
0.10019	0.0906367	0.883131	0.933435	1.25376	1.50554	0.626096	0.529509	0.822652	0.842525	0.431336	0.455512	0.584599	0.415839	2.01396	1.33701
0.124313	0.149328	0.65832	0.583838	1.38626	1.15397	1.20981	0.918908	0.901688	0.929917	0.556138	0.564199	0.333526	0.399507	1.26228	1.24084
0.106315	0.140005	0.61569	0.822232	1.54429	1.46529	1.02442	0.617107	0.814676	0.934457	0.357654	0.716497	0.393687	0.499659	1.61712	1.31384
0.138027	0.104077	0.700601	0.62869	1.33155	1.23302	1.18669	1.3578	0.930509	0.854961	0.531155	0.648249	0.401162	0.464884	1.62018	0.615325
0.162671	0.252285	0.759789	0.659876	1.24571	1.31208	0.86642	0.88572	0.9364	0.901435	0.654383	0.776965	0.476611	0.331273	1.30642	1.16217
0.0566618	0.136321	0.563128	0.689694	1.27661	1.56256	2.07731	0.77643	0.868587	0.88937	0.455328	0.759537	0.395778	0.647952	1.40421	1.39593
0.140836	0.194202	0.660706	0.70411	1.43799	1.06892	0.781544	0.857771	0.893443	0.883971	0.395489	0.349172	0.378066	0.488799	1.44823	1.53365
0.191033	0.13542	0.714007	0.581979	1.29467	1.33627	0.638481	1.0761	0.944134	0.923669	0.678207	0.48607	0.424564	0.388284	1.04345	1.76549
0.129204	0.0554363	0.682647	0.719289	1.60474	1.39403	0.861038	1.25332	0.889542	0.912006	0.468879	0.558792	0.421801	0.441893	1.39477	0.76341
0.133037	0.158961	0.674506	0.814882	1.14311	1.56503	1.47483	0.809361	0.795307	0.868956	0.148418	0.338262	0.35967	0.449461	0.999173	1.43771
0.104543	0.209308	0.677581	0.596485	1.55923	1.1454	1.16649	1.015	0.893721	0.852591	0.390379	0.679746	0.355557	0.57789	2.07533	1.06473
0.127654	0.0988847	0.693451	0.8203	1.3634	1.48028	0.830515	0.711882	0.829276	0.83725	0.210909	0.412361	0.246083	0.34135	1.97345	1.35131
0.113556	0.176212	0.909562	0.653441	1.40088	1.20949	0.751191	0.836574	0.91041	0.932594	0.964813	0.384457	0.327705	0.315668	1.88435	0.832143
0.0862347	0.154286	0.53337	0.789677	1.47457	1.49735	1.68556	0.754115	0.913779	0.830487	0.474424	0.700442	0.431371	0.399911	1.48353	1.7388
0.148198	0.109872	0.535271	0.866502	1.09369	1.24008	1.67635	0.658983	0.902194	0.91102	0.722373	0.724913	0.491974	0.447439	1.57296	1.53257
0.0991889	0.108851	0.793783	0.408878	1.32637	1.19348	0.994928	1.83292	0.935755	0.906003	0.729987	0.217567	0.352524	0.430612	0.171972	0.51559
0.103538	0.236883	0.680227	0.568868	1.29674	1.08066	1.24602	1.07375	0.95743	0.956285	0.578546	0.501492	0.592415	0.34325	1.80187	1.31628
0.133097	0.108969	0.806474	0.607468	1.32031	1.19994	0.932699	1.19545	0.843855	0.924167	0.301425	0.689493	0.301178	0.329786	2.39149	1.12804
0.107688	0.106522	0.75549	0.635959	1.36627	1.417	0.896029	1.31452	0.900659	0.941718	0.639982	0.568132	0.437517	0.415338	1.44091	1.17766
0.125265	0.0859374	0.613645	0.8327	1.18475	1.33838	1.80192	0.870856	0.952679	0.879276	0.803416	0.60469	0.397669	0.421507	1.70585	1.05102
0.19183	0.109627	0.790852	0.91543	1.39851	1.7386	0.524669	0.550142	0.93728	0.939985	0.638301	0.641993	0.50703	0.407344	0.793123	1.54029
0.110549	0.24245	0.706694	0.659102	1.30221	1.06411	1.06754	1.01599	0.944909	0.936245	0.648331	0.579716	0.288138	0.464864	1.29027	1.21173
0.135304	0.0378301	0.855105	0.704733	1.44366	1.86293	0.825384	1.36562	0.902734	0.920967	0.788573	0.420874	0.345014	0.440833	1.62852	2.03719
0.0998148	0.0781124	0.741817	0.753771	1.41807	1.43472	0.876379	1.36167	0.934764	0.921288	0.326002	0.866711	0.463037	0.39934	1.37942	1.72788
0.118953	0.133592	0.705532	0.734796	1.63616	1.184	0.84525	1.23185	0.93434	0.92665	0.594352	0.760292	0.338258	0.529203	1.8409	2.14518
0.246678	0.114115	0.805134	0.662721	1.08979	1.40528	0.625069	1.10419	0.850409	0.934546	0.497768	0.477062	0.550222	0.472569	1.41229	0.620943
0.0766495	0.0954023	0.670966	0.822842	1.62014	1.62643	1.36118	0.805519	0.814198	0.92189	0.634828	0.638495	0.403479	0.519018	1.14124	2.55493
0.0914892	0.161586	0.690197	0.72168	1.28828	1.25348	1.27753	1.07254	0.897255	0.962962	0.640997	0.674805	0.401101	0.322245	1.31338	1.12521
0.202855	0.123715	0.625696	0.916613	1.15672	1.46626	1.06015	0.699985	0.927245	0.946943	0.58785	0.664383	0.418365	0.3885	1.4102	2.91144
0.182971	0.0845712	0.612158	0.750526	1.55503	1.3678	1.06964	1.19394	0.938535	0.820088	0.65028	0.384171	0.231814	0.390967	3.36413	1.51962
0.144147	0.15218	0.685831	0.737477	1.13543	1.22604	1.02784	0.753826	0.901926	0.904662	0.737008	0.47822	0.304221	0.382488	1.02371	1.98807
0.234767	0.132851	0.630576	0.910804	1.09115	1.17877	0.707558	0.690671	0.905901	0.790008	0.604882	1e-07	0.399595	0.36618	1.46312	1.16833
0.15372	0.130862	0.756917	0.881399	1.56872	1.4853	0.719836	0.724137	0.938731	0.861643	0.755405	0.431104	0.349968	0.309715	1.41828	1.68327
0.136145	0.166825	0.76812	0.606391	1.7491	1.49297	0.787271	0.98765	0.903679	0.939881	0.569766	0.757168	0.53417	0.350395	0.900538	1.57665
0.105182	0.172215	0.668296	0.685089	1.43318	1.45449	1.18787	0.844731	0.837011	0.830966	0.426057	0.186042	0.419381	0.46335	0.76817	1.61273
0.2048	0.226193	0.708934	0.536286	1.18728	1.10504	0.748299	1.36072	0.873687	0.871201	0.428846	0.336227	0.338749	0.385689	1.40398	0.735045
0.146691	0.209447	0.830086	0.797464	1.25308	1.30332	0.709239	0.582365	0.893096	0.903529	0.522482	0.47952	0.490834	0.524543	1.56399	1.58209
0.114916	0.181803	0.585039	0.906699	1.38968	1.30676	1.12442	0.536279	0.820907	0.929582	0.380831	0.610138	0.453991	0.401638	0.988471	2.72802
0.129966	0.0727752	0.57271	0.677779	1.2097	1.45985	1.51839	1.40523	0.911179	0.935777	0.347531	0.670683	0.486792	0.569348	0.805587	0.755695
0.101943	0.0918516	0.796434	0.789639	1.60202	1.55515	0.860455	0.917573	0.910455	0.901446	1.00999	0.700099	0.361995	0.440867	0.744681	1.14419
0.0909574	0.128575	0.59734	0.755029	1.48178	1.56234	1.18717	0.822003	0.920379	0.929878	0.230571	0.713095	0.399259	0.399726	1.98917	1.95794
0.0762192	0.130649	0.529266	0.736818	1.31926	1.59445	1.77365	0.704161	0.943285	0.85646	0.61584	0	0.507965	0.345791	1.42669	1.5504
0.106459	0.0854473	0.639944	0.68772	1.24753	1.4319	1.30325	1.30384	0.905319	0.864218	0.413365	0.759989	0.58437	0.333784	1.89092	0.894655
0.156652	0.145683	0.880034	0.686364	1.5898	1.04422	0.53038	1.18134	0.904897	0.940058	0.570285	0.639731	0.276465	0.590491	1.6402	2.77248
0.0956234	0.0830329	0.776608	0.69551	1.50943	1.49158	0.907988	1.01864	0.930767	0.854066	0.515217	0.680836	0.472169	0.414371	1.27008	0.895129
0.0942213	0.174177	0.858164	0.688713	1.6089	1.44635	0.606759	0.837926	0.924327	0.918181	0.337705	0.766383	0.513204	0.326191	1.41794	1.09066
0.126075	0.155253	0.742184	0.587148	1.35713	1.35844	0.874033	1.10438	0.79992	0.958415	0.137698	0.813829	0.463953	0.46674	2.33177	1.88375
0.0688052	0.13952	0.70108	0.836713	1.62897	1.62597	0.955972	0.75416	0.962117	0.952534	0.599398	0.671738	0.423218	0.436444	1.77829	1.39383
0.194449	0.118817	0.685713	0.645479	1.35353	1.30652	0.852559	1.03933	0.884846	0.929975	0.56499	0.565329	0.427196	0.430516	1.80758	1.93092
0.064248	0.116142	0.740945	0.709054	1.43631	1.54924	1.16061	1.01072	0.895386	0.926938	0.660761	0.544083	0.43204	0.509051	0.38005	1.31294
0.121339	0.115218	0.745808	0.682057	1.39555	1.32005	0.887859	1.13979	0.851377	0.891376	0.511116	0.6804	0.43122	0.300158	1.18194	2.76363
0.141262	0.167924	0.740864	0.79519	1.53114	1.30346	0.786488	0.694268	0.892171	0.883769	0.462091	0.304119	0.39355	0.336589	2.74345	1.91751
0.135602	0.145531	0.702947	0.839447	1.2889	1.6257	0.770135	0.697606	0.912202	0.859908	0.403947	0.743835	0.436397	0.497027	0.916464	1.79017
0.138185	0.15853	0.906755	0.577297	1.1919	1.27052	0.735415	1.14083	0.942447	0.916878	0.68722	0.608931	0.379749	0.260173	1.21697	1.44042
0.16509	0.105319	0.780282	0.743066	1.39415	1.5926	0.696597	0.931897	0.930001	0.903387	0.75044	0.534287	0.333073	0.383078	1.84939	1.00873
0.0722506	0.119185	0.648266	0.788668	1.32766	1.32073	1.44052	0.918277	0.879591	0.895389	0.522707	0.815916	0.398299	0.442925	1.15035	1.33973
0.152181	0.143854	0.587941	0.839161	1.27856	1.43988	1.22879	0.553434	0.949206	0.946712	0.684054	0.578749	0.316433	0.509598	1.93031	1.83569
0.133079	0.104901	0.676994	0.392202	1.75498	0.77978	0.828541	3.08794	0.932641	0.943478	0.715301	0.596608	0.416041	0.260717	1.93748	1.65982
0.0841892	0.13105	0.671372	0.639757	1.45403	1.6737	1.03563	1.07181	0.895369	0.938837	0.67785	0.700093	0.416119	0.313489	0.985996	2.45164
0.140797	0.110514	0.769042	0.545785	1.50207	1.47811	0.475386	1.33306	0.848323	0.793343	0.60228	2.98e-05	0.35425	0.427837	1.51356	1.42057
0.171937	0.114465	0.741114	0.752533	1.3032	1.34124	0.838872	0.94085	0.925705	0.850572	0.806342	0.475898	0.426128	0.36654	0.988094	3.00374
0.103371	0.149463	0.707326	0.714431	1.30496	1.46083	0.935827	0.945126	0.954221	0.955811	0.708572	0.523474	0.310552	0.496868	1.83037	1.0242
0.106262	0.146999	0.676107	0.762736	1.41742	1.60957	1.22512	0.87783	0.807813	0.90637	0.631533	0.598576	0.360527	0.474988	1.36168	0.518941
0.193016	0.108642	0.970661	0.668918	1.44442	1.37412	0.609496	0.983206	0.933912	0.906089	0.540478	0.529081	0.363291	0.382296	1.35115	0.849816
0.100777	0.129169	0.855743	0.696025	1.33869	1.60732	0.770646	0.938019	0.808166	0.919317	0.0045309	0.67788	0.32937	0.480482	1.10269	2.18327
0.117202	0.137264	0.616867	0.573401	1.51845	1.275	1.34819	1.63335	0.839465	0.946712	0.315635	0.845396	0.55961	0.343718	1.78296	1.48206
0.132702	0.136757	0.743034	0.748526	1.40319	1.23386	0.913602	0.961676	0.906176	0.939107	0.559743	0.869277	0.386613	0.30027	1.18107	1.33475
0.149393	0.0802586	0.751274	0.852273	1.33964	1.81167	0.788107	0.885379	0.921016	0.913258	0.450823	0.849601	0.457316	0.332301	3.60311	1.2557
0.113023	0.137682	0.766112	0.500415	1.44337	1.14952	0.702482	1.09444	0.937989	0.863356	0.782447	0.325109	0.363563	0.269207	1.20379	1.49111
0.105177	0.100541	0.848492	0.760614	1.61287	1.49323	0.75778	0.933337	0.917081	0.875953	0.571768	0.577314	0.32483	0.430682	1.17441	0.708539
0.107474	0.102226	0.8672	0.817705	1.76539	1.56124	0.602237	0.713122	0.94978	0.863586	0.595514	0.496943	0.314398	0.436174	1.62782	1.66032
0.150387	0.166319	0.842142	0.594954	1.51202	1.07301	0.547906	0.859734	0.939845	0.911485	0.632652	0.772556	0.42639	0.434484	1.85938	1.692
0.114154	0.0589335	0.765846	0.713804	1.24907	1.59277	1.18348	0.968094	0.79165	0.945367	0.266319	0.460697	0.377865	0.306998	0.99915	2.50525
0.109141	0.132626	0.72275	0.640545	1.54461	1.60744	1.1243	0.950677	0.889516	0.920458	0.482202	0.561939	0.400627	0.569507	1.04614	1.42345
0.117364	0.116879	0.767671	0.788186	1.38444	1.45548	0.667187	0.837054	0.936959	0.87064	0.696531	0.367932	0.405101	0.400989	0.854584	1.85361
0.0989442	0.0679396	0.726313	0.781949	1.48673	1.24078	1.06778	0.792527	0.920043	0.822193	0.809052	0.34792	0.345327	0.294349	1.45616	0.95888
0.118782	0.136965	0.634438	0.770229	1.39706	1.45415	1.12411	0.759835	0.9113	0.902656	0.701159	0.460449	0.303014	0.505525	1.67716	1.64242
0.153057	0.0703875	0.643644	0.932226	1.41646	1.77273	0.970979	0.540919	0.85887	0.936725	0.621485	0.491774	0.326897	0.382244	1.26436	0.865223
0.104418	0.0716254	0.752284	0.680395	1.39003	1.7405	0.683284	1.11501	0.930257	0.898656	0.507061	0.394916	0.342152	0.410352	1.46553	1.50232
0.184753	0.116454	0.53547	0.819779	1.28299	1.38615	1.10886	0.788758	0.915432	0.924554	0.482768	0.661488	0.379026	0.587505	1.41645	0.890871
0.177434	0.122144	0.771217	0.751352	1.39095	1.41772	0.831333	1.15358	0.911371	0.907748	0.490502	0.775467	0.518333	0.425179	1.97992	1.18498
0.186991	0.128	0.65898	0.740749	1.16765	1.25231	1.21273	0.958744	0.966384	0.952307	0.556694	0.846792	0.438596	0.27325	1.78145	1.28101
0.167984	0.142506	0.926924	0.774967	1.57014	1.40486	0.515285	0.756328	0.853479	0.797223	0.597008	0.268288	0.335308	0.303397	1.67621	1.22788
0.103001	0.203936	0.702322	0.661878	1.47814	1.19622	0.857009	0.932817	0.957205	0.933683	0.693908	0.70032	0.507483	0.326801	1.39147	1.08943
0.0769593	0.17247	0.638877	0.620999	1.22817	1.49906	1.58319	0.833377	0.93204	0.91203	0.620843	0.472497	0.539483	0.468162	1.0155	1.73089
0.148417	0.160542	0.910571	0.81033	1.30215	1.52782	0.631517	0.650443	0.917426	0.899297	0.643231	0.543418	0.392805	0.429317	1.12221	1.24565
0.135532	0.0973764	0.792268	0.806706	1.50157	1.71069	0.769175	1.01629	0.922892	0.949519	0.658178	0.560385	0.365402	0.495719	2.25057	1.66754
0.11475	0.0950804	0.895038	0.546324	1.32155	1.34084	0.677401	1.46285	0.901529	0.878664	0.670993	0.549259	0.321679	0.363855	1.20572	0.795026
0.152486	0.115195	0.761703	0.78006	1.42503	1.48671	0.750328	0.89559	0.911077	0.935701	0.781275	0.794117	0.367385	0.410714	1.3124	0.735352
0.168331	0.17462	0.687468	0.790539	1.45636	1.66982	0.833221	0.594415	0.91982	0.901836	0.583992	0.438896	0.465213	0.53115	2.20947	1.62742
0.188161	0.0857857	0.673438	0.805093	1.2003	1.75748	0.944876	0.748575	0.870322	0.891645	0.553266	0.588053	0.462334	0.393727	0.888594	1.56498
0.120986	0.128001	0.73916	0.851399	1.61162	1.59502	0.714014	0.907517	0.929572	0.928679	0.735477	0.359704	0.384251	0.391927	0.576285	0.824143
0.103024	0.121438	0.905883	0.615857	1.48106	1.49308	0.728992	0.830747	0.883038	0.886053	0.662611	0.532613	0.405966	0.368777	1.34126	0.990086
0.159047	0.152258	0.495774	0.562322	1.21015	1.43966	1.60567	1.07684	0.88715	0.914638	0.58088	0.644982	0.450378	0.406925	0.896537	0.879989
0.0889704	0.112899	0.757007	0.703084	1.5671	1.06052	0.87053	1.54743	0.891833	0.922396	0.537408	0.704054	0.355539	0.328019	1.32905	0.572306
0.116116	0.152461	0.779062	0.843829	1.38872	1.46785	0.803985	0.741481	0.892161	0.83572	0.877542	0.677025	0.505513	0.306189	1.20613	1.40356
0.0915929	0.104997	0.712386	0.452722	1.64305	1.11495	0.847713	2.12775	0.931691	0.930492	0.509491	1.22387	0.348669	0.654746	0.372051	2.18406
0.112861	0.113582	0.806731	0.852874	1.48778	1.61679	0.855821	0.731857	0.945663	0.823053	0.835945	0.0054046	0.333006	0.395558	1.82874	1.91609
0.10722	0.1028	0.827163	0.715222	1.27766	1.42233	1.10487	1.15002	0.89602	0.866902	0.489605	0.37155	0.34534	0.319312	1.19963	1.45792
0.17729	0.117226	0.71667	0.717076	1.51332	1.12173	0.640941	1.26938	0.895332	0.824413	0.676202	0.397188	0.409428	0.290036	1.59895	1.38879
0.220126	0.125338	0.517032	0.77299	1.30764	1.29239	1.05333	0.859311	0.819036	0.884026	0.390742	0.523557	0.287665	0.300895	1.9696	1.124
0.19522	0.114109	0.767895	0.740625	1.52747	1.30642	0.653573	0.967384	0.77629	0.912877	0.304569	0.625848	0.396504	0.521325	0.987259	1.06748
0.0855546	0.140557	0.742639	0.607378	1.59978	1.01137	0.95433	1.42076	0.892399	0.879882	0.742384	0.426406	0.429045	0.219983	2.37664	1.13178
0.247505	0.247032	0.542842	0.663625	1.25342	1.1997	1.02392	0.762869	0.813835	0.69409	0.640586	1.12e-05	0.503143	0.263483	1.56496	1.76109
0.0675284	0.118347	0.781192	0.777788	1.64605	1.53981	1.15549	0.549022	0.855133	0.958209	0.673834	0.686077	0.336424	0.444007	0.898332	1.15712
0.0925059	0.0886369	0.746651	0.472967	1.64796	1.42466	0.886706	1.62272	0.905283	0.913563	0.242321	0.627802	0.390984	0.446604	1.95836	2.29356
0.101207	0.153035	0.80308	0.789993	1.5164	1.39176	0.846659	0.649843	0.893065	0.835033	0.539373	0.0695024	0.281701	0.455173	1.11984	1.04311
0.128391	0.140192	0.840756	0.749161	1.51621	1.37525	0.693961	1.01703	0.901883	0.925892	0.461911	0.544591	0.418805	0.393625	1.04828	1.00142
0.131045	0.16081	0.544612	0.749187	1.30249	1.11932	1.41714	0.911242	0.940333	0.85006	0.905846	0.394673	0.362587	0.378821	1.59666	1.29802
0.181411	0.183181	0.577127	0.795501	1.3192	1.21096	1.16911	0.631251	0.892287	0.945037	0.665353	0.655034	0.420786	0.452365	1.66364	2.28482
0.0685085	0.126542	0.663475	0.813088	1.40385	1.24819	1.42154	0.97417	0.93217	0.927445	0.556775	0.550679	0.365063	0.378797	1.1907	1.23908
0.245114	0.0838693	0.610945	0.789343	0.9642	1.80098	0.790945	1.00523	0.904636	0.9589	0.533562	0.587156	0.559288	0.427222	2.08338	1.1519
0.0992202	0.133752	0.660857	0.692511	1.4609	1.59468	1.23518	0.94797	0.919484	0.914364	0.763796	0.742579	0.296737	0.465082	1.81969	0.538427
0.167363	0.12826	0.715547	0.732568	1.51464	1.45419	0.880498	0.85656	0.899297	0.950939	0.272279	0.878826	0.329546	0.478159	0.868652	2.3209
0.172783	0.168464	0.676694	0.642022	1.3158	1.25049	1.01081	0.796822	0.923369	0.912904	0.660237	0.696049	0.509012	0.396166	1.30416	1.09887
0.0996082	0.112908	0.896703	0.647604	1.52059	1.30338	0.674225	1.11047	0.924451	0.946429	0.594255	0.874756	0.496052	0.509058	1.05172	1.32306
0.102787	0.175233	0.791973	0.781693	1.70251	1.29279	0.745016	0.72171	0.915405	0.899613	0.746795	0.549534	0.343019	0.388732	0.981432	0.862232
0.158754	0.134237	0.648243	0.572972	1.54611	1.07504	0.881229	1.58172	0.847294	0.88991	0.654448	0.552232	0.350504	0.39058	1.69831	1.37208
0.080621	0.100369	0.860645	0.753559	1.46491	1.12914	0.707721	1.0779	0.901958	0.927767	0.639003	0.395751	0.296874	0.322607	0.917321	0.899159
0.0785435	0.170317	0.630354	0.659132	1.22354	1.10901	1.34029	1.26977	0.934016	0.908129	0.583512	0.571651	0.419514	0.460828	1.60083	1.35774
0.129705	0.160354	0.695426	1.0394	1.34105	1.6458	0.9562	0.331126	0.898007	0.957358	0.54652	0.775874	0.286476	0.468275	1.26703	1.1909
0.172148	0.173266	0.576292	0.862903	1.17229	1.4021	1.17375	0.687555	0.868386	0.8996	0.442537	0.564146	0.388868	0.350402	2.1732	1.62841
0.135537	0.241897	0.870109	0.646828	1.40515	1.29523	0.797309	0.782655	0.906663	0.727227	0.686719	0.482986	0.367492	0.483691	1.25649	2.0689
0.19754	0.139893	0.810183	0.65024	1.18001	1.63769	0.6727	0.833343	0.930756	0.904662	0.598863	0.639898	0.231941	0.440352	2.35448	0.990934
0.153737	0.2522	0.589931	0.80951	1.53385	1.23005	1.18338	0.701622	0.880386	0.932418	0.712814	0.561711	0.317793	0.30895	1.38505	1.54288
0.200725	0.153482	0.804275	0.781326	1.40813	1.39521	0.589707	0.870672	0.93291	0.912192	0.659985	0.651618	0.468375	0.469374	1.185	1.81996
0.111649	0.173788	0.793963	0.640965	1.53431	1.44845	0.883908	0.822852	0.882805	0.879617	0.548239	0.495877	0.459407	0.498146	1.17138	1.88776
0.119114	0.147408	0.835396	0.598413	1.6126	1.29086	0.703701	1.30878	0.912798	0.904215	0.463499	0.683371	0.464633	0.363991	1.3983	0.832232
0.100252	0.125225	0.77289	0.614221	1.45069	1.38473	0.98726	1.18192	0.916431	0.9102	0.615182	1.00407	0.349567	0.371095	0.930757	1.52271
0.0971367	0.132076	0.845433	0.740338	1.66658	1.44939	0.654106	0.79288	0.854374	0.950562	0.327463	0.725908	0.497392	0.455226	1.00909	1.50384
0.098229	0.156066	0.665417	0.60638	1.19152	1.45599	1.17464	0.937694	0.872383	0.906082	0.708363	0.724298	0.380863	0.422909	0.507657	1.12345
0.152141	0.124002	0.698753	0.730655	1.146	1.28826	0.982792	0.948523	0.771798	0.873889	0.185887	0.0054272	0.380361	0.409465	1.31228	2.21902
0.0632738	0.147491	0.705314	0.851409	1.39573	1.68195	1.61103	0.562876	0.918208	0.928764	0.666515	0.649314	0.334227	0.385303	1.73449	1.31712
0.155919	0.0772235	0.802266	0.658994	1.42958	1.37386	0.806756	1.3359	0.938295	0.933328	0.653832	0.656457	0.344663	0.329959	1.26259	1.10539
0.159964	0.113339	0.749209	0.903643	1.53539	1.67094	0.776874	0.688406	0.644272	0.641496	0.513831	0.0699191	0.392537	0.654174	1.15021	1.10128
0.0754897	0.0645067	0.668817	0.709809	1.46175	1.34241	1.18193	1.5431	0.888521	0.936982	0.455052	0.709616	0.519404	0.358525	1.39129	1.57988
0.10662	0.162727	0.92728	0.811695	1.33139	1.4261	0.654396	0.745937	0.897376	0.925883	0.867155	0.591124	0.33825	0.53942	1.91449	1.92713
0.115509	0.181045	0.692839	0.719931	1.3683	1.31117	1.18385	0.734161	0.835358	0.775022	0.426414	0.0593508	0.396902	0.347678	1.12035	1.41811
0.116635	0.133085	0.581608	0.621335	1.22604	1.62394	1.28849	1.13875	0.893875	0.931992	0.295787	0.681302	0.392276	0.5173	1.18724	3.43325
0.126448	0.115842	0.560449	0.704901	1.22701	1.63731	1.02677	1.03389	0.920229	0.828289	0.542673	0.209356	0.413331	0.326318	1.39515	1.227
0.118694	0.117632	0.982562	0.633927	1.55824	1.21048	0.58894	1.67989	0.895911	0.925335	0.62037	0.568662	0.257752	0.444143	1.91912	1.24934
0.141549	0.179228	0.785863	0.705526	1.49217	1.39675	0.921946	0.857437	0.919914	0.945434	0.628031	0.696105	0.467484	0.339159	1.06283	1.04794
0.172525	0.0654078	0.713406	0.764948	1.36677	0.86432	0.815353	0.829299	0.867902	0.928765	0.384254	0.416646	0.380212	0.37962	1.8848	2.00515
0.0997705	0.115946	0.948238	0.577622	1.73657	1.20075	0.610125	1.63892	0.911431	0.87166	0.70885	0.45411	0.510815	0.348184	1.92043	1.42066
0.130143	0.0562284	0.605719	0.760667	1.32639	1.76467	1.07278	0.984812	0.865464	0.940763	0.551724	0.667469	0.411131	0.462401	0.808566	1.47513
0.0779784	0.156898	0.733504	0.475387	1.47218	1.25526	0.952421	1.28104	0.787153	0.931876	0.26634	0.745234	0.564336	0.297525	0.971466	1.09385
0.126266	0.13145	0.782434	0.830911	1.39646	1.62592	0.89535	0.901716	0.865217	0.888341	0.227064	0.467837	0.475263	0.502937	1.13976	1.57746
0.0985955	0.179426	0.827434	0.561621	1.56804	0.974841	0.748141	1.68479	0.859612	0.922403	0.370472	0.441453	0.417442	0.296072	1.30801	2.2054
0.100394	0.0822314	0.841261	0.48379	1.3532	1.43326	0.753832	1.74021	0.892177	0.87234	0.469588	0.651847	0.463343	0.508517	1.27901	0.884048
0.140071	0.124561	0.698359	0.722277	1.4296	1.54964	0.867043	0.937398	0.907287	0.922085	0.708442	0.416249	0.358354	0.379908	1.17599	0.692715
0.153589	0.105445	0.845551	0.676524	1.41328	1.17498	0.535418	1.47509	0.724852	0.898834	1.1e-06	0.451987	0.457042	0.459909	1.35475	2.20045
0.115697	0.098606	0.860118	0.867773	1.547	1.67323	0.431817	0.590284	0.93189	0.902496	0.789759	0.607471	0.46945	0.538245	1.13195	1.19215
0.0703407	0.174958	0.864565	0.760257	1.63066	1.11301	0.824393	0.71037	0.924168	0.956047	0.756947	0.708371	0.558589	0.656779	2.13122	1.42958
0.129976	0.0744989	0.678752	0.702738	1.51235	1.6315	0.967479	1.1758	0.894729	0.90818	0.398009	0.629098	0.416453	0.374252	1.70732	1.07333
0.14647	0.10775	0.683665	0.589683	1.37878	1.41397	0.77269	1.11037	0.895861	0.883636	0.841203	0.665843	0.345694	0.544887	1.13245	0.882264
0.175052	0.165838	0.785426	0.865848	1.352	1.37875	0.621494	0.70187	0.92701	0.919034	0.436601	0.612372	0.479269	0.406533	2.11159	1.14515
0.202797	0.164372	0.683646	0.688568	1.23784	1.22551	0.782498	1.2629	0.938482	0.646657	0.502279	0.397773	0.378272	0.364375	1.61705	1.34564
0.187432	0.125273	0.906372	0.732609	1.41884	1.44308	0.540308	0.977663	0.953283	0.873267	0.508315	0.431092	0.53141	0.44631	2.32921	1.91311
0.159346	0.169321	0.57168	0.659503	0.967193	1.04683	1.82618	1.11033	0.933889	0.957857	0.722105	0.779374	0.385889	0.408297	0.522868	0.773882
0.0997892	0.135517	0.744317	0.729937	1.37765	1.36159	0.979238	0.925826	0.921472	0.812325	0.561927	0.357041	0.383829	0.518375	1.83556	1.11858
0.117661	0.0876733	0.728655	0.643307	1.43667	1.39475	0.977767	1.57261	0.936756	0.925506	0.545153	0.724591	0.492063	0.402472	0.39138	2.46307
0.193431	0.125606	0.844861	0.646129	1.4031	1.70228	0.618075	0.959577	0.932015	0.947799	0.614841	0.699081	0.437487	0.361469	1.95907	3.14056
0.193343	0.0914582	0.62807	0.675259	1.57204	1.51858	0.817569	1.06074	0.881134	0.771222	0.380236	0.056136	0.685976	0.595881	1.50063	3.18474
0.24223	0.134389	0.72798	0.699344	1.09365	1.19531	0.558792	1.114	0.935347	0.922919	0.61725	0.604944	0.437595	0.560977	2.53248	1.76849
0.173768	0.153491	0.651942	0.832633	1.21739	1.49082	1.39208	0.576546	0.939242	0.896787	0.629747	0.786716	0.45054	0.322695	0.594637	1.28975
0.135012	0.131476	0.775529	0.494292	1.1318	1.23439	0.893575	1.44818	0.907935	0.939798	0.48646	0.655393	0.589951	0.353462	1.39422	1.81282
0.129842	0.150902	0.798253	0.74052	1.41073	1.29415	1.03559	0.881155	0.928849	0.94499	0.511748	0.563634	0.420441	0.34116	2.47948	1.60601
0.189657	0.135436	0.720805	0.755977	1.30496	1.57221	0.913434	0.670191	0.94481	0.907734	0.583368	0.657353	0.383251	0.400963	1.19971	0.566466
0.122601	0.121588	0.94356	0.785874	1.41905	1.13007	0.760824	1.43331	0.941435	0.93295	0.805087	0.336635	0.39091	0.378017	1.38511	1.81693
0.158155	0.163761	0.775225	0.604542	1.3948	0.954862	0.835134	1.02429	0.901106	0.871948	0.866402	0.69539	0.399569	0.491647	1.41019	2.0652
0.127631	0.084607	0.831068	1.09251	1.57547	1.45424	0.750433	0.552639	0.942411	0.898082	0.450952	0.549614	0.329184	0.445664	1.25985	1.50751
0.0814933	0.171516	0.550746	0.830283	1.27162	1.62405	1.78495	0.631276	0.896656	0.923257	0.333525	0.551018	0.537782	0.353188	0.677372	1.65532
0.153022	0.152777	0.700779	0.759147	1.319	1.60725	0.746382	0.756903	0.901225	0.905625	0.651952	0.592648	0.386401	0.489936	1.22815	1.09096
0.141034	0.0958649	0.735802	0.707594	1.294	1.64459	1.08038	0.928545	0.850405	0.908107	0.566348	0.557991	0.452908	0.319056	1.31362	1.70823
0.0574492	0.113098	0.670042	0.679075	1.27231	1.22894	1.29345	1.02997	0.940374	0.93342	0.654341	0.670609	0.276568	0.552753	1.83897	1.96241
0.171941	0.152256	0.622335	0.783178	1.28659	1.49422	1.19112	0.750505	0.900597	0.884849	0.759686	0.648112	0.598607	0.567851	0.788839	1.22555
0.18621	0.228605	0.676338	0.627894	1.11211	1.15149	1.16293	0.962383	0.950859	0.949779	0.758279	0.5406	0.495627	0.33491	1.14577	1.33041
0.18434	0.0636219	0.735225	0.779038	1.36716	1.72692	0.611342	0.955604	0.940505	0.753199	0.409306	0.270297	0.450067	0.334128	1.75482	1.55355
0.207527	0.0957951	0.493658	0.750706	1.40651	1.75336	0.773471	0.938755	0.892924	0.917667	0.585154	0.535709	0.411046	0.479294	1.27792	1.44208
0.100061	0.130871	0.815329	0.71798	1.63251	1.38205	0.719652	0.830116	0.939087	0.944027	0.710917	0.92887	0.37235	0.391406	2.38449	0.743992
0.139959	0.0883568	0.683981	0.744984	1.41559	1.54479	0.944472	1.08115	0.927967	0.788654	0.773656	0.339092	0.309801	0.509951	2.53071	1.98039
0.10916	0.13414	0.864178	0.695575	1.45435	1.25105	0.843	1.08337	0.882744	0.915721	0.753778	0.502559	0.519548	0.379025	1.39213	1.01879
0.152129	0.0588906	0.585028	0.836291	1.50587	1.35697	1.08727	0.998534	0.919725	0.887967	0.544123	0.59903	0.517239	0.432972	1.21117	0.954753
0.169524	0.125535	0.681268	0.594941	1.25929	1.47081	0.806503	1.6369	0.938084	0.924902	0.817719	0.622786	0.467237	0.453215	1.07069	1.03149
0.129977	0.153916	0.787094	0.879705	1.54502	1.27584	0.764409	0.834383	0.923084	0.842486	0.517576	0.42953	0.388248	0.339325	1.47144	1.38122
0.162956	0.144944	0.517058	0.606523	0.978126	1.27016	1.61165	1.27218	0.87586	0.945584	0.550776	0.554226	0.38951	0.379474	1.0809	1.82577
0.184271	0.131753	0.72351	0.917239	1.28698	1.53445	0.833778	0.592384	0.911649	0.884701	0.598209	0.651446	0.360484	0.397007	1.61935	1.31255
0.16003	0.0618872	0.651423	0.663966	1.26313	1.31748	1.04211	1.78102	0.906766	0.89186	0.620496	0.590828	0.357012	0.446081	1.26291	1.69396
0.114613	0.0870627	0.662783	0.626287	1.31517	1.52918	0.885793	1.17376	0.896566	0.886435	0.41589	0.0830074	0.41204	0.423254	1.84893	1.495
0.130446	0.101227	0.591604	0.930756	1.64106	1.54278	0.962858	0.715943	0.874249	0.944421	0.681185	0.674928	0.395336	0.418031	1.20456	1.61514
0.100423	0.218658	0.805545	0.84923	1.60658	1.30269	1.05295	0.656315	0.883726	0.92987	0.193577	0.581798	0.344852	0.429156	0.874577	1.62844
0.0994569	0.103464	0.670208	0.730055	1.20823	1.40252	0.963184	0.871675	0.931927	0.912775	0.476337	0.621641	0.429036	0.41733	1.22776	1.95226
0.16667	0.172731	0.669511	0.730091	1.37804	1.2899	0.864963	0.684529	0.884431	0.907461	0.674209	0.686736	0.472032	0.476034	0.987306	1.10809
0.113774	0.111918	0.998203	0.710822	1.44654	1.41311	0.50509	1.1464	0.773603	0.939466	0.0001641	0.604144	0.445564	0.320317	1.29619	0.652068
0.144117	0.111246	0.699766	0.534578	0.800929	1.39685	1.42041	1.33626	0.91184	0.906329	0.741731	0.584811	0.349087	0.404308	1.5992	1.81747
0.122979	0.127034	0.61759	0.77755	1.47251	1.51835	1.21976	0.756274	0.808127	0.927399	0.519667	0.840403	0.540815	0.428165	1.27186	1.43185
0.11335	0.121916	0.276276	0.691394	1.34582	1.59099	1.84188	0.924371	0.869266	0.889499	0.460359	0.587208	0.485672	0.586108	1.9577	1.51323
0.168025	0.139773	0.813965	0.51962	1.24631	1.37423	0.73204	1.34458	0.919909	0.907432	0.568951	0.423086	0.44213	0.330698	0.967432	1.55064
0.175134	0.134255	0.609691	0.516265	1.00091	1.31238	1.20555	1.40437	0.931912	0.917435	0.350735	0.488073	0.488211	0.503494	1.5487	1.33064
0.129149	0.0872538	0.988302	0.752758	1.53111	1.28201	0.523538	1.14296	0.864615	0.887684	0.396323	0.340103	0.354281	0.367014	1.53305	0.188557
0.191753	0.111833	0.816996	0.722533	1.14308	1.49709	1.01118	1.15668	0.846232	0.870064	0.606004	0.502185	0.426475	0.350126	1.60266	1.446
0.168497	0.0582406	0.660398	0.534523	1.33556	1.43525	0.876792	1.88765	0.883776	0.892491	0.522409	0.522679	0.482672	0.449832	0.848541	1.42565
0.0571735	0.109181	0.570036	0.679269	1.41681	1.13968	1.71889	1.58626	0.916399	0.94103	0.639708	0.840833	0.452326	0.314005	1.3298	1.17182
0.137371	0.117935	0.742158	0.65527	1.4532	1.51036	0.973738	1.13843	0.917466	0.93304	0.824386	0.698089	0.351951	0.417179	1.46969	1.92508
0.10746	0.132772	0.69401	0.721515	1.40464	1.33629	0.932254	1.00549	0.949429	0.834688	0.520524	0.39363	0.366974	0.315414	1.41648	1.66849
0.140328	0.123304	0.773549	0.770864	1.55472	1.42615	0.69259	0.851719	0.93937	0.911409	0.535409	0.599323	0.45773	0.425022	1.89944	0.908949
0.120933	0.164991	0.745847	0.884672	1.43077	1.53854	0.765064	0.469854	0.894756	0.885014	0.72455	0.463551	0.339898	0.34903	1.86699	1.40911
0.182754	0.183745	0.808692	0.656667	1.36353	1.46484	0.652325	0.850753	0.894971	0.922606	0.784102	0.555939	0.262837	0.34998	1.83346	1.72964
0.197378	0.120126	0.794371	0.963778	1.19235	1.37333	0.786353	0.612386	0.904817	0.885216	0.312668	0.610945	0.329618	0.541726	1.02357	1.27028
0.173369	0.0816519	0.443459	0.655534	1.45973	1.32653	0.924651	1.48773	0.954627	0.880547	0.684698	0.593935	0.488231	0.542889	2.37993	1.52741
0.128361	0.140669	0.751275	0.877887	1.62366	1.33504	0.624807	0.663334	0.880749	0.891459	0.552591	0.469728	0.472593	0.513273	1.74656	0.799439
0.100469	0.105841	0.779809	0.800029	1.85009	1.44838	0.687024	0.843071	0.890865	0.91103	0.857821	0.567107	0.337966	0.423861	1.305	1.80549
0.172186	0.0859514	0.719165	0.760329	1.20146	1.95564	0.794418	0.775553	0.953203	0.905938	0.730342	0.0942116	0.384649	0.461363	1.81931	1.67898
0.267393	0.0853014	0.41773	0.758299	1.35616	1.36776	0.807185	1.05553	0.880952	0.893378	0.403391	0.681014	0.503515	0.426759	1.22603	1.07146
0.152737	0.14679	0.816861	0.730862	1.23971	1.38595	0.743208	0.998514	0.831403	0.935117	0.563328	0.46141	0.412891	0.519864	1.50985	1.22078
0.137791	0.0779433	0.662745	0.783587	1.40461	1.55611	1.20471	1.04481	0.957737	0.870586	0.722627	0.532144	0.3912	0.456477	2.28412	1.47584
0.101007	0.16725	0.611265	0.737848	1.56366	1.41223	1.25078	0.718052	0.840363	0.857528	0.36329	0.703893	0.340769	0.285803	1.52794	1.37572
0.213631	0.183295	0.551343	0.782437	1.18397	1.26957	1.3796	0.552669	0.963797	0.921481	0.535149	0.511419	0.313304	0.270347	1.22275	1.62671
0.0749581	0.168516	0.976803	0.766203	1.68386	1.35481	0.592688	0.735535	0.914394	0.909966	0.727183	0.729124	0.288761	0.461867	1.44901	2.19456
0.131204	0.152011	0.740537	0.672931	1.33946	1.20663	1.26613	1.22116	0.791056	0.851803	0.443396	0.146224	0.547003	0.457188	0.64815	1.63616
0.103747	0.126408	0.815295	0.81746	1.69884	1.59325	0.674728	0.621272	0.901502	0.923381	0.670234	0.579525	0.379459	0.446974	1.91617	0.842469
0.122604	0.17762	0.949379	0.77161	1.76009	1.60193	0.410077	0.753075	0.924941	0.88096	0.803269	0.353831	0.340317	0.375085	1.6369	1.83876
0.0940631	0.116193	0.971507	0.743723	1.49872	1.25721	0.520335	0.989995	0.954363	0.897327	0.523226	0.614936	0.286593	0.407217	0.652245	1.12244
0.103156	0.202205	0.759832	0.969487	1.35072	1.18029	1.06052	0.629815	0.930744	0.931174	0.602662	0.420614	0.262773	0.438655	1.00933	2.12003
0.139226	0.263844	0.787623	0.568587	1.3628	1.04454	0.937106	1.07972	0.889332	0.932272	0.412801	0.595767	0.485306	0.559413	2.35949	1.82372
0.117608	0.144032	0.725549	0.811974	1.38085	1.30776	0.920978	0.824363	0.855059	0.89896	0.630224	0.471614	0.390672	0.332867	2.98524	0.935904
0.193335	0.100918	0.862719	0.622678	1.51429	1.51599	0.542732	1.31432	0.862733	0.86496	0.404567	0.643047	0.429392	0.460649	1.11609	2.62215
0.116782	0.188912	0.5338	0.751851	1.04933	1.25141	1.81189	0.893764	0.895989	0.930267	0.604709	0.58166	0.41386	0.251734	1.31725	1.90812
0.0993847	0.104916	0.748473	0.854291	1.59011	1.59518	0.827852	0.813768	0.947009	0.940809	0.898616	0.767924	0.291586	0.324807	2.75235	0.558424
0.100393	0.186087	0.696761	0.579345	1.2805	1.33556	1.20882	0.990835	0.922212	0.913999	0.581594	0.696487	0.477929	0.339563	1.81923	0.935526
0.183503	0.116856	0.621595	0.874251	1.54963	1.66874	0.856554	0.729198	0.808865	0.854895	0.0081947	0.489679	0.376472	0.288586	2.08835	1.34406
0.204468	0.151621	0.579617	0.782418	1.24166	1.61367	1.1256	0.745634	0.949508	0.865519	0.584974	0.208886	0.399033	0.335828	1.53401	1.35488
0.18295	0.182129	0.838664	0.738331	1.40763	1.43179	0.538793	0.584894	0.903528	0.878939	0.546814	0.85334	0.382538	0.353992	1.73916	2.3966
0.211147	0.135319	0.642345	0.552525	1.04403	1.36752	0.772534	1.13872	0.895629	0.916479	0.283827	0.475773	0.381751	0.446109	1.28433	1.67599
0.261536	0.16129	0.54674	0.648385	1.11583	1.53532	1.0108	1.0473	0.908095	0.926407	0.311046	0.526542	0.563006	0.334375	1.80432	2.00229
0.171812	0.0880415	0.728931	0.773187	1.36951	1.32025	0.840557	1.02724	0.933925	0.887787	0.551159	0.821638	0.370602	0.390339	1.62328	2.11841
0.170512	0.14399	0.90058	0.526843	1.52425	1.19276	0.601608	1.29138	0.837811	0.919907	0.399683	0.543358	0.452434	0.503087	1.3225	1.71644
0.147067	0.129628	0.620046	0.99147	1.33678	1.48339	1.01944	0.633123	0.876047	0.926225	0.889358	0.556536	0.39228	0.29522	1.41674	2.61617
0.0835951	0.125909	0.690422	0.597103	1.42559	1.29851	1.18744	1.08345	0.952596	0.906647	0.772589	0.678872	0.537737	0.47922	2.38847	1.83385
0.117324	0.129242	0.785986	0.706435	1.61909	1.43118	0.797208	1.02384	0.937037	0.876118	0.624938	0.786647	0.341321	0.380975	1.32643	0.934101
0.138166	0.192715	0.516652	0.69199	1.36394	1.18482	1.18849	0.937033	0.889566	0.901727	0.525364	0.515227	0.393653	0.560054	0.997363	1.81374
0.159308	0.136677	0.554876	0.90173	1.10636	1.3328	1.28769	0.7653	0.899331	0.859734	0.510579	0.635234	0.574936	0.511959	1.81167	0.632524
0.136001	0.136393	0.659389	0.774607	1.11253	1.25111	1.14463	0.715394	0.825123	0.825785	0.772406	0.481522	0.454137	0.432714	1.75038	1.38711
0.130896	0.179496	0.766186	0.394385	1.57595	1.0869	0.731026	1.29556	0.849213	0.901975	0.446804	0.523615	0.325086	0.491726	0.881725	1.09156
0.114042	0.152794	0.816261	0.826696	1.15154	1.41345	0.959179	0.6385	0.953588	0.787976	0.705288	0	0.40875	0.424905	1.6426	1.96264
0.127219	0.118375	0.73736	0.769115	1.35631	1.44152	0.893923	0.789561	0.949615	0.855718	0.647248	0.356911	0.444458	0.611439	1.43868	1.23359
0.163732	0.172808	0.841916	0.811272	1.30817	0.998716	0.722441	0.906828	0.89747	0.923359	0.518886	0.592525	0.391323	0.378829	1.53606	1.77125
0.147446	0.26972	0.666313	0.501084	1.50787	0.949946	0.82712	1.39371	0.877399	0.939795	0.574627	0.602344	0.42275	0.476853	2.4003	2.65965
0.0829276	0.14631	0.640331	0.636581	1.16753	1.38646	1.09719	0.80969	0.897412	0.774467	0.451609	0.562723	0.434212	0.356474	1.17159	0.949348
0.124491	0.21725	0.657675	0.48342	1.49558	0.946674	1.08736	1.24968	0.875666	0.911524	0.49423	0.658498	0.318946	0.356139	1.14756	1.11241
0.0965588	0.0791345	0.625518	0.842737	1.51412	1.30346	1.08253	0.704527	0.889377	0.875999	0.406929	0.341976	0.395395	0.407117	1.19049	0.89349
0.063682	0.0842012	0.741222	0.771155	1.3755	1.55974	1.13247	0.885197	0.945367	0.900954	0.36084	0.815873	0.474594	0.393519	1.4951	0.835822
0.123121	0.100296	0.543067	0.767162	1.29897	1.66544	1.59235	0.772406	0.882563	0.941898	0.392708	0.659622	0.467306	0.352004	2.14636	1.12349
0.183766	0.122973	0.492324	0.698485	1.0689	1.66081	1.83994	0.82864	0.903589	0.925579	0.788601	0.698786	0.497987	0.409706	1.13047	1.13323
0.117111	0.121225	0.747096	0.762493	1.24705	1.42138	0.953891	0.933623	0.936672	0.920018	0.89547	0.61571	0.406095	0.392032	1.65402	1.95346
0.0468953	0.0994232	0.964237	0.636534	1.60849	1.61505	0.548504	1.22696	0.656523	0.894939	0.0393831	0.809564	0.351752	0.316878	1.73548	1.07938
0.13587	0.110138	0.808166	0.822547	1.43735	1.58207	0.7521	0.90167	0.898097	0.903725	0.584129	0.656126	0.293051	0.359777	1.67116	1.34635
0.181043	0.100674	0.760533	0.95679	1.22968	1.48506	0.896311	0.610447	0.919115	0.924486	0.717206	0.525201	0.496684	0.348973	0.999775	0.99169
0.0933877	0.0624035	0.502513	0.717045	1.37055	1.62728	1.67779	1.12231	0.933223	0.92941	0.522839	0.697706	0.371761	0.505371	1.04809	1.46163
0.139194	0.223804	0.860028	0.735599	1.79222	0.83746	0.574784	1.12551	0.878438	0.928528	0.171328	0.601215	0.337905	0.304088	1.28269	0.781563
0.0798003	0.1381	0.802875	0.843803	1.31199	1.60032	0.897935	0.617972	0.915928	0.897556	0.348984	0.891861	0.38688	0.339198	0.689597	1.10964
0.0942988	0.159014	0.664879	0.789533	1.47077	1.35581	1.04106	0.804955	0.91183	0.881568	0.398456	0.757015	0.474772	0.359063	1.56092	1.59626
0.103737	0.161563	0.842718	0.665402	1.66455	1.38448	0.669203	1.02474	0.935867	0.951569	0.711103	0.431602	0.403801	0.496526	1.13506	0.976173
0.126752	0.140501	0.664246	0.778671	1.34603	1.37755	0.903502	0.905681	0.92421	0.951213	0.695343	0.586431	0.278348	0.402332	2.23961	1.12348
0.110939	0.0869494	0.810608	0.704324	1.77241	1.43056	0.730054	1.11821	0.918254	0.800942	0.569141	0.31853	0.413047	0.262031	1.18718	1.48823
0.12942	0.123271	0.901619	0.547465	1.03203	1.4667	0.784452	1.43638	0.922808	0.918873	0.548143	0.648355	0.5042	0.479804	1.04906	1.59443
0.102033	0.0841024	0.610368	0.717351	1.40363	1.37689	1.35021	1.21415	0.955571	0.942996	0.683798	0.804257	0.518591	0.488299	1.63581	0.824446
0.137335	0.0878468	0.794826	0.388936	1.40703	1.21467	1.0897	2.36491	0.912914	0.766189	0.500525	0.268139	0.482705	0.437349	1.52547	1.59085
0.0978855	0.161815	1.03431	0.798634	1.59075	1.24768	0.485207	0.918296	0.933782	0.855038	0.467459	0.280391	0.493865	0.474997	1.23361	1.5097
0.198843	0.115551	0.870996	0.67114	1.38396	1.1465	0.506492	1.02694	0.920596	0.856177	0.536682	0.479999	0.367155	0.462802	2.4801	1.63935
0.156096	0.136123	0.58146	0.689132	1.42477	1.34725	0.938338	1.08108	0.913186	0.922377	1.01479	0.498486	0.346776	0.331132	0.925551	1.15874
0.129198	0.0790039	0.963573	0.666879	1.49291	1.04407	0.65214	1.84373	0.905819	0.866193	0.365767	0.266729	0.463155	0.457761	1.30738	2.00657
0.0841392	0.177476	0.848432	0.658478	1.33398	0.967282	0.76858	0.906701	0.944577	0.920083	0.761664	0.68978	0.532315	0.296818	2.59334	1.36146
0.167183	0.109508	0.686728	0.873374	1.42385	1.4946	0.827552	0.72455	0.900625	0.917126	0.380165	0.330491	0.420691	0.348692	1.05922	1.14982
0.137972	0.11152	0.792851	0.752843	1.7599	1.55989	0.695415	0.83996	0.930458	0.909464	0.644144	0.860722	0.360079	0.547143	0.816567	1.33229
0.123988	0.127208	0.633191	0.86248	1.40273	1.58222	1.40231	0.543414	0.945545	0.875065	0.54691	0.587267	0.367022	0.515502	2.65153	1.55713
0.114155	0.125241	0.737761	0.799462	1.73992	1.50468	0.966029	1.04389	0.884053	0.927731	0.288397	0.535097	0.273651	0.441575	1.17085	1.35562
0.099331	0.147521	0.80682	0.691285	1.47462	1.39198	0.856436	0.928584	0.649439	0.918163	0.422137	0.599177	0.398242	0.55223	1.26473	1.58568
0.211502	0.13486	0.843551	0.7994	1.45419	1.62253	0.67122	0.672089	0.937814	0.858591	0.511311	0.0656796	0.460603	0.474789	1.18729	1.63855
0.109907	0.161864	0.862952	0.664932	1.60676	1.28467	0.793094	1.02713	0.865284	0.891132	0.387105	0.539853	0.511725	0.420538	1.13299	1.78708
0.111903	0.0638327	0.774287	0.597329	1.51292	1.70409	0.857676	1.6154	0.826859	0.892357	0.486842	0.612159	0.458403	0.349478	1.17146	1.44952
0.166267	0.108833	0.79087	0.766352	1.37891	1.33024	0.767182	1.0502	0.923861	0.947018	0.487184	0.762428	0.465269	0.265472	2.74765	1.47995
0.185248	0.185529	0.765291	0.663099	1.29154	1.2739	0.564846	0.855036	0.854621	0.939303	0.506383	0.666772	0.425838	0.327949	1.56456	1.15003
0.140541	0.164678	0.640794	0.799513	1.25999	1.52979	1.16942	0.621683	0.869066	0.929862	0.475249	0.519701	0.552983	0.502097	1.60664	1.14147
0.115307	0.135375	0.773033	0.736439	1.71215	1.37601	0.805206	0.933663	0.942387	0.903277	0.498092	0.59343	0.366256	0.415301	1.14705	1.33136
0.228393	0.129039	0.593731	0.773687	1.20726	1.31915	1.05847	0.723206	0.773603	0.902262	0.0001641	0.438379	0.483944	0.379541	1.52341	1.30605
0.107024	0.0394652	0.586359	0.675274	1.29681	1.73799	1.07391	1.50302	0.917454	0.906247	0.423495	0.634789	0.247878	0.507649	1.73307	1.23779
0.155976	0.163618	0.703214	0.719724	1.46774	1.36181	0.968112	0.856507	0.777212	0.770611	0.314094	0.340627	0.483362	0.59554	2.6273	1.50812
0.0866689	0.160495	0.823311	0.695085	1.40846	1.51824	0.796673	0.979419	0.93786	0.937892	0.699139	0.492563	0.383397	0.505766	1.16688	1.03122
0.124298	0.114505	0.577693	0.676394	1.46439	1.50695	1.28458	1.2302	0.871912	0.927774	0.300611	0.654392	0.320587	0.501369	1.32311	1.57562
0.129808	0.126278	0.900563	0.56773	1.58185	1.52418	0.503316	0.999175	0.88764	0.950888	0.671918	0.607202	0.462842	0.357013	1.9014	1.51904
0.16427	0.169706	0.824206	0.802094	1.26789	1.13502	0.840144	0.662253	0.84708	0.910679	0.254766	0.712033	0.518223	0.288664	1.62469	1.8589
0.171556	0.0731408	0.708964	0.737315	1.50283	1.61236	0.991483	0.923505	0.925751	0.85367	0.693978	0.391497	0.473362	0.409889	1.13362	0.892032
0.0922612	0.145186	0.812576	0.595516	1.7188	1.43018	0.657506	1.14155	0.89432	0.873664	0.53341	0.568078	0.296187	0.454622	1.75766	1.00209
0.0951414	0.0919659	0.621368	0.883652	1.44468	1.5944	1.36127	0.631526	0.915806	0.940115	0.400362	0.587885	0.344847	0.360065	1.41228	1.23927
0.106972	0.128338	0.758076	0.651115	1.51571	1.36519	0.981272	1.07115	0.918266	0.826555	0.548213	0.673411	0.412356	0.452713	1.53967	1.10291
0.176759	0.154	0.902773	0.705576	0.975779	1.33054	0.686703	1.0849	0.92671	0.881208	0.53492	0.543382	0.50128	0.297838	0.904863	1.45071
0.0779963	0.13404	0.994041	0.695893	1.85083	1.34859	0.617137	0.831477	0.893979	0.93483	0.489291	0.56072	0.382453	0.414511	1.59431	1.73579
0.133029	0.131053	0.779012	0.753126	1.36502	1.32948	0.951522	0.96693	0.874147	0.834471	0.596936	0.740564	0.380623	0.394559	1.61203	1.82353
0.127616	0.102757	0.754134	0.645518	1.36322	1.61748	0.953303	1.04062	0.914184	0.887485	0.594019	0.488377	0.36448	0.39876	0.794542	1.07194
0.214469	0.216799	0.535678	0.460396	0.898177	1.30549	1.5001	1.17553	0.875147	0.940914	0.43303	0.487293	0.429097	0.392041	2.01948	1.72113
0.10341	0.111222	0.951185	0.644992	1.57271	1.34102	0.574959	1.43441	0.823546	0.904694	0.344835	0.372785	0.42493	0.28094	1.55933	1.16229
0.117745	0.0870738	0.847529	0.781147	1.30191	1.36216	0.865157	1.02948	0.940106	0.905499	0.581661	0.503305	0.28063	0.504533	2.30781	1.1696
0.109524	0.130563	0.992388	0.748704	1.637	1.34377	0.484578	0.840874	0.9036	0.895456	0.596315	0.0576389	0.52964	0.407524	1.49025	2.11686
0.104927	0.146693	0.602374	0.693538	1.11853	1.35441	1.17124	0.853154	0.906394	0.913543	0.589104	0.543361	0.483782	0.432284	1.09943	1.63411
0.104485	0.101458	0.706622	0.784268	1.58609	1.4763	0.981725	0.984957	0.724406	0.874232	0.0066286	0.641464	0.396385	0.445792	1.60425	0.66653
0.123595	0.118827	0.814471	0.683312	1.48012	1.05882	0.84465	1.66324	0.92284	0.925401	0.853106	0.307654	0.464691	0.388786	0.567041	1.2184
0.0991274	0.193457	0.825363	0.582005	1.13422	1.26455	1.01302	0.830073	0.933885	0.886888	0.703062	0.0468841	0.390492	0.479493	1.5227	0.78207
0.0849825	0.096245	0.560268	0.626691	1.47874	1.51209	1.50956	1.28417	0.937485	0.84694	0.759151	0.613748	0.417226	0.669288	1.12123	1.43384
0.19196	0.0887068	0.652311	0.843424	1.23754	1.55272	0.919705	0.972358	0.917971	0.893468	0.643656	0.458454	0.438335	0.458051	1.18792	1.29334
0.0943632	0.112405	0.958133	0.879771	1.78199	1.35739	0.654226	0.683814	0.898382	0.94765	0.242194	0.706652	0.4054	0.447015	1.24016	1.58389
0.232478	0.183951	0.602585	0.73146	1.26688	1.3871	0.847047	0.683224	0.865438	0.864718	0.636349	0.398615	0.559288	0.517232	2.1445	0.794535
0.177301	0.0793811	0.800873	0.935255	1.34692	1.51172	0.571448	0.757391	0.878976	0.871162	0.583383	0.43559	0.298611	0.444144	1.3094	1.18256
0.159724	0.151233	0.79273	0.794707	1.25813	1.33463	1.05967	0.893153	0.919454	0.879568	0.466189	0.40488	0.455086	0.471149	1.09145	1.6356
0.0871338	0.18554	0.721602	0.688274	1.57575	1.49942	0.943653	0.809845	0.791625	0.901729	0.432204	0.507755	0.381374	0.368818	1.07169	1.08964
0.123443	0.0694181	0.751355	0.880088	1.6303	1.9029	0.8626	0.727961	0.886896	0.867596	0.225129	0.36828	0.498891	0.402077	1.83505	0.834986
0.137082	0.143295	0.754843	0.623444	1.47535	1.57066	0.961325	1.10768	0.791546	0.890202	0.0322721	0.640467	0.545203	0.461857	2.13522	1.50261
0.120751	0.114077	0.728946	0.794176	1.0725	1.36862	0.739959	0.900569	0.850231	0.925819	0.464893	0.614099	0.504973	0.440005	1.63651	1.55231
0.105701	0.137796	0.664551	0.707739	1.51488	1.34757	1.18046	1.00834	0.912068	0.869382	0.467263	0.566348	0.383611	0.445975	0.623819	1.70858
0.106265	0.128365	0.645843	0.782249	1.34625	1.11598	1.00852	0.773828	0.940168	0.855013	0.804417	0.472298	0.413052	0.494515	1.39455	1.29127
0.161411	0.155237	0.632663	0.687849	1.16763	1.54316	1.32839	0.919928	0.897997	0.918632	0.474637	0.598772	0.272284	0.488191	1.00909	1.42137
0.110466	0.157625	0.6529	0.636275	1.37016	1.19972	1.11575	1.03096	0.899887	0.919944	0.649795	0.850259	0.394737	0.25514	1.00909	1.66229
0.0931505	0.187277	0.766254	0.811899	1.50346	1.56119	0.89548	0.513496	0.913826	0.94767	0.641855	0.515655	0.434893	0.581653	1.09946	0.588855
0.159663	0.137628	0.755352	0.902469	1.2847	1.75437	0.831901	0.562916	0.93004	0.900038	0.888325	0.473293	0.303811	0.537614	2.64496	1.59423
0.15531	0.0807447	0.719705	0.746005	1.58423	1.57999	0.826435	0.891843	0.848643	0.949471	0.33421	0.696157	0.427006	0.325473	2.07841	1.43674
0.162892	0.121485	0.596922	0.710998	1.17339	1.47064	1.2183	1.06708	0.924792	0.946781	0.791419	0.683887	0.395065	0.381024	1.89966	0.557907
0.106152	0.0806121	0.791728	0.654371	1.71828	1.41994	0.920225	1.25093	0.9391	0.816905	0.74178	0.0002435	0.375535	0.329336	1.89822	1.50441
0.10494	0.105464	0.689542	0.573228	1.55571	1.3708	0.89301	1.48456	0.920319	0.857558	0.711946	0.388051	0.545913	0.300562	2.34122	1.27486
0.104508	0.135949	0.613477	0.657237	1.18047	1.18546	1.96624	1.47875	0.904886	0.759708	0.485976	0.0710403	0.383294	0.314317	1.50705	1.07813
0.0716376	0.11282	0.803557	0.81209	1.60661	1.34551	0.842891	0.937613	0.929528	0.893926	0.530612	0.705597	0.528189	0.431024	2.09796	1.14486
0.117571	0.140059	0.856714	0.953553	1.42486	1.49345	0.718881	0.512847	0.922259	0.856125	0.442737	0.564128	0.350276	0.453748	2.14992	1.60719
0.123631	0.153891	0.546922	0.48047	1.27751	1.18589	1.4932	1.3126	0.761099	0.909822	0.718296	0.684995	0.475522	0.388753	1.07738	0.887441
0.119254	0.160696	0.767299	0.861832	1.18259	1.34759	1.05563	0.683666	0.92665	0.909208	0.75995	0.443703	0.357123	0.432531	1.78523	1.22777
0.119098	0.186197	0.790385	0.744702	1.47477	1.41267	0.910229	0.719244	0.918504	0.923171	0.634728	0.629727	0.33399	0.354719	3.38414	1.55639
0.167544	0.188167	0.912616	0.833467	1.68613	1.05114	0.546741	0.825503	0.820937	0.873674	0.345729	0.514144	0.393734	0.462212	3.33867	1.75323
0.144018	0.163921	0.770702	0.807922	1.27751	1.31109	0.837839	0.791415	0.939342	0.921532	0.692472	0.710944	0.491797	0.414352	0.882756	3.18617
0.147548	0.0782097	0.873345	0.800487	0.941836	1.63873	0.936448	0.892159	0.875998	0.923541	0.314276	0.834435	0.338616	0.243065	1.52877	1.28184
0.126472	0.129288	0.777659	0.775555	1.47936	1.3712	0.772281	0.771638	0.91656	0.863066	0.665303	0.397344	0.416225	0.378502	2.10495	1.56192
0.0804544	0.0911337	0.492774	0.702719	1.29927	1.43742	2.01364	1.14505	0.899387	0.900787	0.534508	0.621633	0.419811	0.399121	1.79896	0.743524
0.124416	0.260643	0.856557	0.615041	1.39346	1.1324	0.696396	1.10869	0.821476	0.879058	0.515925	0.627181	0.426288	0.386248	1.79296	1.29393
0.138191	0.0851097	0.780994	0.758524	1.71164	1.5118	0.78158	1.05416	0.785817	0.881257	0.516387	0.70888	0.476926	0.354819	2.03508	1.70511
0.108501	0.143111	0.643309	0.65054	1.29025	1.42324	1.25928	1.047	0.894633	0.884766	0.641641	0.376856	0.411597	0.379269	1.25856	0.623511
0.218778	0.183422	0.720001	0.801517	1.19095	1.55317	0.745164	0.5929	0.899357	0.901684	0.41185	0.659881	0.373756	0.389026	0.989318	2.44319
0.134793	0.155478	0.733133	0.762317	1.31371	1.09927	0.869611	0.803031	0.926246	0.829962	0.684924	0.570427	0.385447	0.462922	1.17394	1.38115
0.163511	0.15324	0.764171	0.590003	1.239	1.20144	1.0871	1.22826	0.913631	0.922512	0.879603	0.535507	0.464275	0.436413	0.624191	1.37998
0.15311	0.113625	0.678255	0.635809	1.39821	1.21506	0.884304	1.48825	0.896701	0.908574	0.622776	0.473492	0.627973	0.444147	1.05175	1.43856
0.149659	0.155039	0.81669	0.52019	1.37246	1.42374	0.600643	1.39872	0.806152	0.874241	0.408682	0.446621	0.247291	0.319232	1.56415	0.87587
0.145574	0.179491	0.533203	0.884111	1.48771	1.48815	0.913563	0.452182	0.892197	0.905538	0.480784	0.486941	0.449904	0.341293	2.03554	1.07215
0.130092	0.119059	0.71768	0.77481	1.44007	1.36961	0.960832	0.829612	0.852252	0.945091	0.428474	0.670369	0.414639	0.402077	0.815686	1.5362
0.198598	0.119371	0.698605	0.751471	1.33402	1.59939	0.872286	0.861163	0.889768	0.906016	0.280322	0.595163	0.332931	0.444743	1.33256	0.915815
[truncated: 1,003 more rows]

## Sheet: SCR
Grupo	SCBLB	VB1A	VB1I	VB1P	DB1A	DB1I	DB1P	VB2A	VB2I	VB2P	DB2A	DB2I	DB2P	VB3A	VB3I	VB3P	DB3A	DB3I	DB3P	VB4A	VB4I	VB4P	DB4A	DB4I	DB4P	VB5A	VB5I	VB5P	DB5A	DB5I	DB5P
1	1.20397	0.354082	0.358527	0.360471	0.342902	0.348527	0.353735	0.492694	0.496027	0.498527	0.49336	0.496027	0.49636	0.567138	0.568249	0.568805	0.573603	0.5733	0.5733	0.580471	0.580194	0.582416	0.582069	0.582277	0.582485	0.672805	0.672027	0.67236	0.643027	0.648027	0.652694
1	6.86492	1.52065	1.5083	1.51732	1.60074	1.60247	1.6138	1.7879	1.77599	1.76962	1.7807	1.77703	1.78257	1.78442	1.7943	1.80037	1.83858	1.82972	1.82447	1.91977	1.92738	1.93787	1.87265	1.86315	1.85398	2.13767	2.14251	2.15096	2.10408	2.1152	2.12955
1	7.51204	0.748074	0.739984	0.730545	0.702529	0.704356	0.702402	0.947192	0.944445	0.944495	0.862356	0.864819	0.872942	1.02231	1.0122	1.01172	1.06516	1.06286	1.06589	1.29271	1.2853	1.28184	1.28394	1.28385	1.29293	1.45406	1.44797	1.44416	1.4419	1.4446	1.44744
1	2.3776	2.00076	2.06525	2.08627	2.45854	2.46323	2.49307	3.53206	3.52353	3.53112	3.20634	3.22604	3.24855	3.99061	3.97914	3.97142	3.8546	3.88656	3.93539	4.4413	4.42153	4.42741	4.16407	4.22147	4.28556	4.69187	4.6928	4.70973	4.7494	4.74434	4.73222
1	7.76592	2.70865	2.66406	2.60901	2.51266	2.54807	2.58535	2.43538	2.39681	2.36282	2.58782	2.60843	2.60816	2.21852	2.23548	2.23205	2.19775	2.18905	2.18662	2.64815	2.6951	2.72538	2.51037	2.51421	2.51688	2.79067	2.80859	2.8195	2.96499	2.92281	2.8806
1	3.02841	1.22412	1.22905	1.23269	1.19748	1.19755	1.20755	1.2142	1.21291	1.2148	1.18785	1.18308	1.19117	1.2609	1.25584	1.25706	1.24902	1.2528	1.25133	1.28438	1.29867	1.31723	1.34365	1.33774	1.32983	1.4851	1.48376	1.48425	1.44795	1.45534	1.45831
1	0.931851	0.361886	0.371749	0.381436	0.382817	0.384671	0.386061	0.461086	0.468799	0.475743	0.41242	0.413049	0.41487	0.472679	0.474589	0.476879	0.494567	0.492549	0.490877	0.642689	0.649429	0.656459	0.695151	0.695039	0.695956	0.673447	0.673196	0.672227	0.704765	0.701249	0.697407
1	6.93978	3.99368	3.95868	4.06712	4.55193	4.52012	4.45618	3.272	3.24695	3.21943	3.1848	3.19805	3.20665	2.57329	2.55999	2.54474	2.32912	2.30412	2.29047	1.8809	1.86827	1.85254	1.70337	1.69122	1.68063	1.48197	1.47346	1.46087	1.42618	1.42244	1.41652
1	2.5501	1.66931	1.68034	1.70218	1.69411	1.69711	1.69496	1.78872	1.78648	1.783	1.77324	1.77197	1.77254	1.85292	1.85446	1.86214	1.8816	1.88477	1.88321	2.06678	2.06509	2.06764	2.06215	2.06448	2.07147	2.23734	2.23703	2.23819	2.34322	2.34298	2.34123
1	3.92752	3.07511	3.07864	3.06525	3.04469	3.03384	3.03786	2.96694	2.96109	2.96456	2.92795	2.92089	2.92466	2.94248	2.93805	2.94211	2.96343	2.96948	2.9815	3.08779	3.07985	3.07535	3.05351	3.05704	3.08324	3.22915	3.23545	3.24637	3.23297	3.23941	3.25718
1	2.30363	0.461843	0.44411	0.424612	0.463662	0.56283	0.543338	-0.419206	-0.425285	-0.431401	-0.403019	-0.409274	-0.414971	-0.644999	-0.64808	-0.650088	-0.655356	-0.657347	-0.659505	-0.76969	-0.7704	-0.771467	-0.771528	-0.77302	-0.775332	-0.86087	-0.86181	-0.861592	-0.863675	-0.86548	-0.867462
1	10.6485	1.68813	1.68425	1.68405	1.70737	1.71605	1.72128	2.10153	2.09328	2.07741	2.06206	2.09006	2.09935	2.34354	2.34659	2.34094	2.32852	2.34107	2.35028	2.77403	2.77917	2.76762	2.62613	2.63818	2.65798	3.06323	3.04857	3.06906	3.05903	3.06625	3.06709
1	9.39414	3.73505	3.72144	3.71298	3.57693	3.57884	3.56559	3.7705	3.76913	3.75	3.63526	3.67358	3.7012	4.12221	4.16778	4.19208	4.10643	4.07084	4.05474	4.23163	4.24232	4.21042	4.20733	4.19153	4.20236	4.75371	4.77408	4.84404	4.95723	4.94492	4.92229
1	2.00575	4.49465	4.46799	4.45313	4.63077	4.6038	4.61324	4.81837	4.84216	4.80796	4.87708	4.94877	4.88818	5.23338	5.23353	5.20217	5.33861	5.3811	5.33711	5.12258	5.17482	5.20869	5.16181	5.16193	5.13558	5.00397	5.00908	5.03386	5.0222	5.02849	4.99932
2	5.71485	0.279061	0.275273	0.276661	0.414451	0.408055	0.411634	0.557589	0.56496	0.573945	0.39229	0.384915	0.380807	0.0653378	0.0592957	0.055118	0.0361483	0.0399483	0.0424733	-0.0652655	-0.0616167	-0.054583				0.11506	0.114201	0.115292	0.151165	0.141248	0.134565
2	13.4936	2.25439	2.2533	2.25234	2.24215	2.23709	2.22359	1.59564	1.59553	1.56868	1.4751	1.45547	1.46005	1.24439	1.24755	1.26251	1.24881	1.23299	1.20604	1.32829	1.353	1.34738	1.33858	1.33754	1.35415	1.56529	1.56011	1.55589	1.4511	1.44423	1.43901
2	4.92457	2.70922	2.72874	2.73267	2.72281	2.71896	2.70636	2.03534	2.01943	2.00436	1.79924	1.79453	1.7895	1.53142	1.5239	1.51577	1.45933	1.4577	1.45511	1.20319	1.20048	1.19676	1.31007	1.30883	1.30294	1.11671	1.11606	1.11501	1.07086	1.06758	1.06147
2	8.61389	7.29005	7.22652	7.07782	7.03352	7.03881	7.09578	5.66897	5.66322	5.64393	6.06834	6.07704	6.09601	5.67185	5.62104	5.59192	5.97308	6.01075	6.09175	5.70078	5.72376	5.76622	5.63821	5.60509	5.58266	5.57349	5.54662	5.56734	5.54913	5.58043	5.56192
2	4.54365	1.74906	1.75765	1.73211	1.73309	1.72402	1.7413	1.94322	1.92224	1.92652	1.9325	1.93256	1.94663	1.99236	1.96566	1.96257	2.10601	2.12983	2.11604	2.39638	2.40785	2.42502	2.23587	2.23602	2.22934	2.4293	2.40889	2.39146	2.34852	2.39699	2.44163
2	5.94509	3.44826	3.50873	3.49081	3.22998	3.20585	3.18695	0.910252	0.88689	0.863395	0.974506	0.950219	0.925846	0.298194	0.307623	0.317868	0.283096	0.276981	0.267204	1.35498	1.35976	1.40099	1.50151	1.48099	1.46103	0.615608	0.597956	0.580095	0.59257	0.57504	0.556676
2	7.30848	-0.693599	-0.717457	-0.74689	-0.726312	-0.731197	-0.719534	-1.64262	-1.66425	-1.68449	-1.74999	-1.76975	-1.77319	-1.60637	-1.57527	-1.56991	-1.53792	-1.54468	-1.54985	-1.38251	-1.37205	-1.4023	-1.48161	-1.47575	-1.46729	-1.88877	-1.89942	-1.90899	-1.89989	-1.8993	-1.90596
2	5.43396	0.561102	0.575669	0.555852	0.499144	0.489177	0.477637	-0.156486	-0.169746	-0.187578	-5.43396	-5.43396	-5.43396	-0.524404	-0.519456	-0.525578	-0.557601	-0.543273	-0.550982	-0.660174	-0.66179	-0.662325	-0.707337	-0.707936	-0.71388	-0.445916	-0.435912	-0.431329	-0.762603	-0.759093	-0.763925
2	4.59474	2.77796	2.7616	2.7783	2.7991	2.79342	2.80196	2.77186	2.7586	2.74081	2.69609	2.68823	2.67404	2.06224	2.04032	2.03172	1.97782	1.95318	1.9326	0.571567	0.547996	0.526521	0.690398	0.665638	0.644107	-0.330594	-0.338637	-0.346901	-0.4922	-0.505277	-0.52276
2	2.15381	0.759613	0.764007	0.75456	0.795512	0.789616	0.784586	0.400796	0.395501	0.391604	0.457611	0.450621	0.441544	0.180442	0.177318	0.175304	0.230128	0.228413	0.226437	0.111935	0.110405	0.108438	-0.0197843	-0.024476	-0.0284954	-0.134426	-0.13654	-0.138958	-0.110452	-0.110952	-0.111719
2	3.07345	0.171769	0.164723	0.181846	0.19902	0.200606	0.200263	0.454242	0.441221	0.432414	0.493881	0.454448	0.443448	0.720068	0.737614	0.734728	1.11551	1.04551	1.02495	0.773604	0.771008	0.863754	0.813696	0.783281	0.784598	0.891062	0.849831	0.822159	0.86645	0.854041	0.926425
2	1.70711	-0.0173642	-0.0141733	-0.0134756	0.0132125	0.012957	0.0128459	0.0303253	0.0301603	0.0297603	0.0309453	0.0308903	0.0300753	0.00879032	0.00823477	0.00774032	-0.0068597	-0.0070642	-0.0070801	-0.0350784	-0.0356784	-0.0367831	-0.0409909	-0.0422347	-0.0426159	-0.0757125	-0.0764763	-0.077243	-0.0847392	-0.0850642	-0.0857619
2	18.4229	13.9878	13.8437	13.7383	14.5204	14.4252	14.3711	13.7273	13.8595	13.8173	12.9562	13.0289	13.094	13.7506	13.7485	13.6834	13.5362	13.5377	13.5602	14.6389	14.7938	14.7471	14.6841	14.6951	14.7152	17.0622	16.9575	16.8752	17.7726	17.916	17.8668
2	4.12882	1.97678	1.9771	2.0195	2.39258	2.3999	2.39923	2.51828	2.52249	2.52477	2.46273	2.42953	2.41103	2.60795	2.61495	2.62325	2.65018	2.65602	2.65949	2.76399	2.75988	2.75317	2.90404	2.91817	2.92515	2.73462	2.72672	2.72476	2.78067	2.79931	2.80586
2	9.81052	1.82674	1.82321	1.82103	1.97675	1.96031	1.94648	1.40967	1.40003	1.38462	1.39625	1.38773	1.37473	0.999392	0.985639	0.972101	1.19373	1.18161	1.17816	0.529865	0.53014	0.525651	0.433538	0.420456	0.406763	0.415716	0.427736	0.440089	0.286448	0.278393	0.281404
	4.81815	1.99803	2.00193	2.06194	2.06868	2.0696	2.08352	2.07802	2.06915	2.04201	2.05447	2.05659	2.12424	2.12658	2.12517	2.11183	2.11292	2.11183	2.22882	2.23548	2.23853	2.17819	2.18065	2.18668	2.34387	2.34548	2.356	2.3738	2.37219	2.36674
	6.65796	2.59524	2.57676	2.65636	2.64485	2.64268	2.14829	2.14838	2.13533	1.73011	1.72409	1.72404	1.93348	1.92953	1.92257	1.98051	1.97704	1.97683	1.9487	1.9618	1.967	2.09288	2.08577	2.0824	1.97624	1.96124	1.95225	1.96798	1.97957	1.97904

## Sheet: resultados SCR
	anticipatory SCR								post-election SCR
	advantageous (C+D)				disadvantageous (A+B)				advantageous (C+D)				disadvantageous (A+B)
	SCR-		SCR+		SCR-		SCR+		SCR-		SCR+		SCR-		SCR+
	Mean	S.D.	Mean	S.D.	Mean	S.D.	Mean	S.D.	Mean	S.D.	Mean	S.D.	Mean	S.D.	Mean	S.D.
B1	6.82072	3.91407	9.26335	7.62941	6.88009	3.9102	9.31432	7.71376	6.82008	3.90353	9.23472	7.56197	6.88775	3.89729	9.30064	7.68405
B2	6.90168	3.90271	8.80625	7.4891	6.86017	3.89635	8.38807	7.63855	6.8873	3.88788	8.79329	7.51134	6.87474	3.91131	8.382	7.6741
B3	6.94239	3.92589	8.59144	7.52126	6.92998	3.91193	8.63847	7.47584	6.94332	3.93389	8.58053	7.50219	6.92998	3.90457	8.6348	7.49019
B4	7.04697	3.98069	8.60666	7.74247	6.99634	3.93629	8.61131	7.75001	7.05668	3.97861	8.62496	7.76882	7.00483	3.93847	8.60154	7.75824
B5	7.16202	4.07297	8.6342	8.35688	7.19196	4.10516	8.62594	8.52924	7.17415	4.08728	8.61022	8.31871	7.18489	4.09661	8.637	8.54959
	vSCR-	vSCR+	dSCR-	dSCR+		vSCR-	vSCR+	dSCR-	dSCR+
B1	6.82072	9.26335	6.88009	9.31432	B1	6.82008	9.23472	6.88775	9.30064
B2	6.90168	8.80625	6.86017	8.38807	B2	6.8873	8.79329	6.87474	8.382
B3	6.94239	8.59144	6.92998	8.63847	B3	6.94332	8.58053	6.92998	8.6348
B4	7.04697	8.60666	6.99634	8.61131	B4	7.05668	8.62496	7.00483	8.60154
B5	7.16202	8.6342	7.19196	8.62594	B5	7.17415	8.61022	7.18489	8.637
			A						P

## Sheet: time
Grupo	TRVENB1	TRVENB2	TRVENB3	TRVENB4	TRVENB5	TRVEN	TRDESB1	TRDESB2	TRDESB3	TRDESB4	TRDESB5	TRDES
1	2875.1	2161.33	2340.58	2156.17	2091.29	2324.9	2987.5	2231.8	2095.75	2193.67	2636.83	2429.11
1	2174.17	1766	1897.29	1589.04	1760.5	1837.4	2217.07	1627.99	1616.85	1685.04	2199.61	1869.31
1	2875.1	2161.33	2340.58	2156.17	2091.29	2324.9	2987.5	2231.8	2095.75	2193.67	2636.83	2429.11
1	2178.75	1691.56	1511.23	1900.54	1641.42	1784.7	2394.68	1647.95	1244.5	1614.5	1656.83	1711.69
1	2064.75	1844.02	1464.35	1534.62	1904.64	1762.48	2347.8	2420.54	1710.4	1681.71	1667	2038.27
1	3197.25	3197.33	2891.75	2412	2518.67	2843.4	3096.92	2927.13	2835.07	2661.23	2663.75	2836.82
1	2915	1737.38	1829.38	1661.96	1593.9	1975.23	2407.84	2003.69	2050.67	1623.83	1849.33	1990.54
1	1918.67	1626.62	1444.54	1366.05	1558	1573.71	1884	1631.4	1624.88	1417.16	1449.58	1601.4
1	2815.3	2227.5	2341.06	2447.06	1811.58	2328.5	2680.75	2260	2117.15	2251.17	1776.17	2217.05
1	3393	3129.07	2751.53	2803.27	2896.4	2994.65	3905.65	2998.58	3093.25	2818.03	2591.05	3081.31
1	2487.4	1111.23	803.767	632.8	846.875	1176.41	4266.96	882.95	726.314	892.542	1181.4	1590.03
1	8283.12	544.75	496.9	492.2	489.1	2061.22	1124.25	707.125	570.286	536.958	440.438	675.811
1	3798.75	3160.75	3010.08	2637.5	2573.7	3036.16	3489.03	3349.88	3453.5	3010.08	2812.5	3223
1	6184.62	3778.33	3551.68	2468.29	3260.47	3819.04	4474.68	4532.4	3589.58	3891.27	2421.33	3991.45
2	5341	2455.78	2375.83	2203.5	1744.35	2974.89	3533	2686.33	4022		1973.67	3451.62
2	1935	1677.29	1742.07	1677.83	1560	1718.44	2189.89	1813.08	1587.44	1669.79	1612.5	1793.1
2	2776.7	2330.6	1754.37	1754.94	1875.91	2098.5	2615.22	2236.22	1809.71	1724.75	1788.36	2057.2
2	1698.17	1994.98	1811.75	1655.57	1581.36	1748.36	1749.18	1713.88	2020.79	1784.12	2024	1858.39
2	2326.78	2140.5	1691.48	1745	1624.78	1905.71	2513.11	2124.67	2007.54	1692.77	1803.62	2028.34
2	5307.75	2990.31	2981.5	2811.33	3025.77	3423.33	4262.19	3779.2	3137.5	2551.4	2717.5	3372.95
2	1409.42	645.3	1054.67	617.143	1129.8	971.267	1978.65	746.5	1097	794.45	706.381	1064.6
2	1871.33	1061.5	850.208	979.17	984.444	1142.73	2989.56		1513.75	1127	640.875	1567.8
2	659.75	684.9	861.7	887.111	735.1	765.712	1922.07	857.375	750	951.25	658	1027.74
2	1107.4	987.6	940.893	1014.57	906.575	991.408	1554.03	907.5	1252.75	877.5	1859.58	1290.27
2	2158.37	615.158	899.481	613.25	953.167	1113.81	1816.42	3234	1114.42	1763.12	934.167	1615.53
2	2397.27	2309.17	2079.94	2109.87	1919.08	2163.06	2599.17	2070.08	2213.06	3042.17	2035.3	2391.96
2	3481.5	2289.25	2416.25	2429	1908.46	2504.89	3311.7	2340.94	2560.13	2297.43	2050.49	2512.14
2	2597.2	1634.48	1783.88	1639.06	1625.58	1762.86	2435.72	1652	1898.5	1526.86	1760.83	1921.12
2	4412.94	3578.68	2877.46	2514.46	2329.39	3142.59	5192.3	3916.32	3356.6	2815	2453.58	3546.76
		advantageous (C+D)					advantageous (A+B)
		SCR-		SCR+		SCR-		SCR+
		Mean	S.D.	Mean	S.D.	Mean	S.D.	Mean	S.D.
	B1	3368.64	1769.78	2632.04	1425.08	2876.04	930.469	2710.81	1010.94
	B2	2152.66	889.514	1826.37	892.939	2246.66	996.518	2105.21	978.937
	B3	2048.19	862.381	1741.43	717.125	2058.85	925.146	2022.75	916.06
	B4	1875.55	708.558	1643.45	697.875	2033.63	878.071	1741.17	684.998
	B5	1931.27	741.325	1593.58	604.072	1998.76	689.776	1667.92	645.841
		SCR-	SCR+
		vSCR-	vSCR+	dSCR-	dSCR+
	B1	3368.64	2632.04	2876.04	2710.81
	B2	2152.66	1826.37	2246.66	2105.21
	B3	2048.19	1741.43	2058.85	2022.75
	B4	1875.55	1643.45	2033.63	1741.17
	B5	1931.27	1593.58	1998.76	1667.92
	Pruebas multivariantea
	Efecto	F	gl de hipótesis	gl de error	Sig.
	bloque	9049	4000	24000	,000
	bloque * Grupo	,619	4000	24000	,653
	tipo	1118	1000	27000	,300
	tipo * Grupo	2519	1000	27000	,124
	bloque * tipo	,382	4000	24000	,819
	bloque * tipo * Grupo	1244	4000	24000	,319
	a Diseño : Intersección + Grupo
	Diseño intra-sujetos: bloque + tipo + bloque * tipo
	Comparaciones por parejas
	Medida: MEASURE_1
	(I) bloque	(J) bloque	Sig.b
	1	2	,000
		3	,000
		4	,000
		5	,000
	2	4	,006
		5	,014
	Se basa en medias marginales estimadas
	* La diferencia de medias es significativa en el nivel ,05.
	b Ajuste para varias comparaciones: Bonferroni.
